# Supplementary material for: Characterization of the Burkholderia cenocepacia J2315 Surface-Exposed Immunoproteome
Source: Vaccines (Basel). 2020 Sep 6;8(3):509. doi: 10.3390/vaccines8030509 (PMC7565204; doi:10.3390/vaccines8030509)
Supplement: Supplementary file 1 [file vaccines-08-00509-s001.zip]

Archive with 3 entries (3 files):
- S1_S2_Bioinformatic analysis.xlsx
- S3_LCMSMS.xlsx
- S4.pdf
