# Supplementary material for: Characterization of the Burkholderia cenocepacia J2315 Surface-Exposed Immunoproteome
Source: Vaccines (Basel). 2020 Sep 6;8(3):509. doi: 10.3390/vaccines8030509 (PMC7565204; doi:10.3390/vaccines8030509)
Supplement: Supplementary file 1 [file vaccines-08-00509-s001.zip › S3_LCMSMS.xlsx]

## Sheet: Proteins
Table S3 - Proteins identified in B. cenocepacia J2315 by using the “surface shaving” strategy followed by LC/MS/MS (Threshold score: ≥5 unique peptides).
	Master	Accession	Description	Coverage	# Peptides	# PSMs	# Unique Peptides	# Protein Groups	# AAs	MW [kDa]	calc. pI	Score Sequest HT	# Peptides Sequest HT
	Master Protein	B4EF03	Putative extracellular ligand-binding protein OS=Burkholderia cenocepacia (strain ATCC BAA-245 / DSM 16553 / LMG 16656 / NCTC 13227 / J2315 / CF5610) OX=216591 GN=BCAL0043 PE=4 SV=1	74.4063	23	135	23	1	379	40.1	9.01	297.209	23
	Checked	Confidence	Sequence	Modifications	Qvality PEP	Qvality q-value	# Protein Groups	# Proteins	# PSMs	Master Protein Accessions	# Missed Cleavages	Theo. MH+ [Da]	XCorr Sequest HT	Confidence Sequest HT	Percolator q-Value Sequest HT	Percolator PEP Sequest HT
		High	LKAAKPDLVYYGGADSQAAPMVK	1xOxidation [M21]	1.43795e-12	0	1	1	2	B4EF03	1	2409.25	5.75571	High	0	6.899e-13
		High	LKAAKPDLVYYGGADSQAAPMVK		1.28634e-08	0	1	1	3	B4EF03	1	2393.25	4.90462	High	0	7.516e-09
		High	TAYGQGLADQFEK		1.5089e-05	0	1	1	2	B4EF03	0	1427.68	3.36933	High	0	1.031e-05
		High	DMQNGIVLALEDFNATNPK		9.25044e-11	0	1	1	2	B4EF03	0	2090.02	6.59411	High	0	4.859e-11
		High	DMQNGIVLALEDFNATNPK	1xOxidation [M2]	2.67479e-09	0	1	1	7	B4EF03	0	2106.02	5.29953	High	0	1.509e-09
		High	TDMAGVTSTHVAYDAK		1.29347e-06	0	1	1	2	B4EF03	0	1666.77	3.29782	High	0	8.343e-07
		High	TDMAGVTSTHVAYDAK	1xOxidation [M3]	2.31199e-07	0	1	1	7	B4EF03	0	1682.77	4.00122	High	0	1.441e-07
		High	AAKPDLVYYGGADSQAAPMVK	1xOxidation [M19]	3.91187e-07	0	1	1	7	B4EF03	0	2168.07	3.95051	High	0	2.463e-07
		High	MMTSDTQQGSVAGTFASK	1xOxidation [M]	7.61529e-11	0	1	1	20	B4EF03	0	1862.83	4.68245	High	0	3.982e-11
		High	MMTSDTQQGSVAGTFASK		4.49812e-06	0	1	1	1	B4EF03	0	1846.83	3.88837	High	0	2.991e-06
		High	MMTSDTQQGSVAGTFASK	2xOxidation [M1; M2]	6.80497e-10	0	1	1	6	B4EF03	0	1878.82	5.07993	High	0	3.731e-10
		High	ALGFNAPLMSGEMVK	2xOxidation [M9; M13]	0.000386431	0.000227641	1	1	7	B4EF03	0	1596.78	3.28949	High	0.000199	0.0002827
		High	ALGFNAPLMSGEMVK	1xOxidation [M]	0.000621988	0.000227641	1	1	11	B4EF03	0	1580.78	3.14795	High	0.000199	0.002844
		High	ALGFNAPLMSGEMVK		0.000243593	0.000227641	1	1	1	B4EF03	0	1564.79	3.2697	High	0.000199	0.0001755
		High	AGGATIVDREFTNDKAVDFK		0.0051057	0.000227641	1	1	2	B4EF03	2	2154.08	3.08398	High	0.000199	0.003943
		High	LVDDGIKGMLGHFNSGTTIPASR		3.01318e-05	0.000227641	1	1	1	B4EF03	1	2386.22	2.51111	High	0.000199	2.088e-05
		High	IYANAGIPEIAMATAPEYTQQGYK		0.000359547	0.000227641	1	1	3	B4EF03	0	2600.27	2.36539	High	0.000199	0.0007663
		High	IYANAGIPEIAMATAPEYTQQGYK	1xOxidation [M12]	0.000181259	0.000227641	1	1	5	B4EF03	0	2616.27	2.94206	High	0.000199	0.0001302
		High	IAGNAADGTIASLAGLPLEEMPGGK		7.25744e-05	0.000227641	1	1	2	B4EF03	0	2353.21	3.29599	High	0.000199	0.0004084
		High	IAGNAADGTIASLAGLPLEEMPGGK	1xOxidation [M21]	0.00200093	0.000227641	1	1	3	B4EF03	0	2369.2	3.30477	High	0.000199	0.001509
		High	FGEDVQTYSPYAYDGAMAMLNAMK	1xOxidation [M]	0.00013684	0.000227641	1	1	4	B4EF03	0	2689.16	3.27054	High	0.000199	9.764e-05
		High	FGEDVQTYSPYAYDGAMAMLNAMK	2xOxidation [M19; M]	0.00113182	0.000227641	1	1	6	B4EF03	0	2705.16	2.75518	High	0.000199	0.0008469
		High	FGEDVQTYSPYAYDGAMAMLNAMK	3xOxidation [M17; M19; M23]	0.00013783	0.000227641	1	1	2	B4EF03	0	2721.15	3.75178	High	0.000199	9.845e-05
		High	IGYAGPMTGAQAHYGK		3.63393e-05	0.000227641	1	1	3	B4EF03	0	1621.78	2.71732	High	0.000199	2.513e-05
		High	IGYAGPMTGAQAHYGK	1xOxidation [M7]	9.6126e-05	0.000227641	1	1	4	B4EF03	0	1637.77	2.69613	High	0.000199	0.0006009
		High	AGGATIVDREFTNDK		0.00012019	0.000227641	1	1	2	B4EF03	1	1593.79	3.21474	High	0.000199	8.582e-05
		High	GMLGHFNSGTTIPASR	1xOxidation [M2]	0.00143599	0.000227641	1	1	6	B4EF03	0	1661.81	2.44567	High	0.000199	0.001076
		High	GMLGHFNSGTTIPASR		0.000378161	0.000227641	1	1	2	B4EF03	0	1645.81	3.2092	High	0.000199	0.0002756
		High	VEKGEWKPLK		0.00132646	0.000227641	1	1	1	B4EF03	1	1213.69	2.1357	High	0.000199	0.0009933
		High	AGGATIVDR		0.00257534	0.000227641	1	1	1	B4EF03	0	859.463	3.23382	High	0.000199	0.001965
		High	NGGITMYKVEK		7.91295e-05	0.000227641	1	1	1	B4EF03	1	1239.64	3.22342	High	0.000199	5.591e-05
		High	FVLSTQDDQADPR		2.01285e-05	0.000227641	1	1	1	B4EF03	0	1491.71	3.48099	High	0.000199	1.379e-05
		High	AAKPDLVYYGGADSQAAPMVK		0.000504603	0.000227641	1	1	2	B4EF03	0	2152.07	2.4103	High	0.000199	0.001387
		High	NGGITMYK	1xOxidation [M6]	0.00988623	0.000624031	1	1	1	B4EF03	0	899.429	2.28132	High	0.0005445	0.007727
		High	KIAIVDDR		0.0137383	0.000969822	1	1	1	B4EF03	1	929.541	2.30041	High	0.0008433	0.01084
		High	LVDDGIKGMLGHFNSGTTIPASR	1xOxidation [M9]	0.0136406	0.000969822	1	1	1	B4EF03	1	2402.21	2.4954	High	0.0008433	0.0108
		High	NGGITMYK		0.0342766	0.0021012	1	1	1	B4EF03	0	883.434	2.70084	High	0.001822	0.02765
		High	KIAIVDDRTAYGQGLADQFEK		0.0482538	0.00317122	1	1	1	B4EF03	2	2338.2	1.57312	High	0.002888	0.03922
		High	IGGKPVKFVLSTQDDQADPR		0.103311	0.00694598	1	1	1	B4EF03	1	2171.15	1.53517	High	0.006093	0.08607
	Master Protein	B4EEU6	Periplasmic glutamate/aspartate-binding protein OS=Burkholderia cenocepacia (strain ATCC BAA-245 / DSM 16553 / LMG 16656 / NCTC 13227 / J2315 / CF5610) OX=216591 GN=BCAL3358 (gltI) PE=4 SV=1	60.2694	26	87	26	1	297	32.544	8.94	223.501	26
	Checked	Confidence	Sequence	Modifications	Qvality PEP	Qvality q-value	# Protein Groups	# Proteins	# PSMs	Master Protein Accessions	# Missed Cleavages	Theo. MH+ [Da]	XCorr Sequest HT	Confidence Sequest HT	Percolator q-Value Sequest HT	Percolator PEP Sequest HT
		High	AVAFMMDDALLAGER		6.72619e-09	0	1	1	2	B4EEU6	0	1609.77	4.93592	High	0	3.875e-09
		High	AVAFMMDDALLAGER	1xOxidation [M]	6.41311e-08	0	1	1	20	B4EEU6	0	1625.77	5.34846	High	0	3.875e-08
		High	AVAFMMDDALLAGER	2xOxidation [M5; M6]	1.41027e-06	0	1	1	8	B4EEU6	0	1641.76	3.26241	High	0	9.117e-07
		High	DSGVKDFADLKGK		1.0755e-05	0	1	1	2	B4EEU6	2	1379.72	4.29905	High	0	7.255e-06
		High	GLNLNFPLSDSMK	1xOxidation [M12]	4.18547e-06	0	1	1	8	B4EEU6	0	1451.72	3.9319	High	0	2.775e-06
		High	VVDDAISQVEK		1.62884e-06	0	1	1	2	B4EEU6	0	1202.63	4.37969	High	0	1.057e-06
		High	IKDTGVIALGHR		2.94553e-08	0	1	1	2	B4EEU6	1	1279.75	3.63752	High	0	1.752e-08
		High	GKTVVTTAGTTSER		1.29923e-07	0	1	1	1	B4EEU6	1	1407.74	4.0297	High	0	7.98e-08
		High	KVVDDAISQVEK		1.66902e-05	0	1	1	1	B4EEU6	1	1330.72	4.00917	High	0	1.136e-05
		High	KLNLPNLQVK		1.36038e-06	0	1	1	2	B4EEU6	1	1166.73	3.73304	High	0	8.791e-07
		High	TVVTTAGTTSER		1.34092e-06	0	1	1	1	B4EEU6	0	1222.63	3.67728	High	0	8.65e-07
		High	QQQAAFSDTIFVIGTR		2.35598e-08	0	1	1	4	B4EEU6	0	1781.92	4.17117	High	0	1.392e-08
		High	DHGDSFNTLESGR		1.2785e-05	0	1	1	4	B4EEU6	0	1434.62	3.21355	High	0	8.659e-06
		High	WFENPIPPK		0.00236189	0.000227641	1	1	5	B4EEU6	0	1127.59	3.21635	High	0.0005445	0.008211
		High	GLNLNFPLSDSMKK		0.00572857	0.000227641	1	1	1	B4EEU6	1	1563.82	2.33299	High	0.000199	0.004433
		High	ESSIPFSYYDQNQQVVGYSR		7.57811e-05	0.000227641	1	1	2	B4EEU6	0	2367.09	3.00435	High	0.000199	5.361e-05
		High	GLNLNFPLSDSMK		0.000456145	0.000227641	1	1	2	B4EEU6	0	1435.72	3.85559	High	0.000199	0.0003353
		High	LNLPNLQVK		0.00183505	0.000227641	1	1	1	B4EEU6	0	1038.63	2.28815	High	0.000199	0.00138
		High	KMNNDKQLGMNIISAK		0.000439991	0.000227641	1	1	2	B4EEU6	2	1804.94	3.59323	High	0.000199	0.0003224
		High	KDSGVKDFADLK		0.00237898	0.000227641	1	1	1	B4EEU6	2	1322.7	3.06382	High	0.000199	0.001803
		High	DTGVIALGHR		8.62769e-05	0.000227641	1	1	1	B4EEU6	0	1038.57	3.44798	High	0.000199	6.079e-05
		High	LYANPNDK		0.00568752	0.000227641	1	1	1	B4EEU6	0	934.463	2.28993	High	0.000199	0.004398
		High	KIKDTGVIALGHR		0.000430574	0.000227641	1	1	1	B4EEU6	2	1407.84	2.98187	High	0.000199	0.0003157
		High	DSGVKDFADLK		8.62769e-05	0.000227641	1	1	2	B4EEU6	1	1194.6	2.79931	High	0.000199	6.122e-05
		High	MNNDKQLGMNIISAK		6.4207e-05	0.000227641	1	1	2	B4EEU6	1	1676.85	3.20456	High	0.000199	4.517e-05
		High	KVVDDAISQVEKSGEAAK		0.000105567	0.000227641	1	1	1	B4EEU6	2	1873.99	3.35728	High	0.000199	7.512e-05
		High	VVDDAISQVEKSGEAAK		0.00011762	0.000227641	1	1	1	B4EEU6	1	1745.89	2.33991	High	0.000199	8.351e-05
		High	KKLNLPNLQVK		0.00726201	0.00043742	1	1	2	B4EEU6	2	1294.82	2.41061	High	0.007807	0.1079
		High	MNNDKQLGMNIISAK	1xOxidation [M1]	0.00838321	0.000624031	1	1	1	B4EEU6	1	1692.84	3.08814	High	0.0005445	0.00653
		High	GLNLNFPLSDSMKK	1xOxidation [M12]	0.0333274	0.0021012	1	1	1	B4EEU6	1	1579.81	2.3498	High	0.001822	0.02697
		High	QLGMNIISAK		0.0324039	0.0021012	1	1	1	B4EEU6	0	1074.6	1.49472	High	0.001822	0.02617
		High	QLGMNIISAK	1xOxidation [M4]	0.0690124	0.00460537	1	1	2	B4EEU6	0	1090.59	1.86559	High	0.007807	0.1069
	Master Protein	B4EE21	Catalase-peroxidase 1 OS=Burkholderia cenocepacia (strain ATCC BAA-245 / DSM 16553 / LMG 16656 / NCTC 13227 / J2315 / CF5610) OX=216591 GN=katG1 PE=3 SV=1	60.3022	34	70	34	1	728	79.396	5.85	201.107	34
	Checked	Confidence	Sequence	Modifications	Qvality PEP	Qvality q-value	# Protein Groups	# Proteins	# PSMs	Master Protein Accessions	# Missed Cleavages	Theo. MH+ [Da]	XCorr Sequest HT	Confidence Sequest HT
	FALSE	High	KVSLADLIVLAGAAGVEQAAK		2.49576e-08	0	1	1	2	B4EE21	1	2024.18	3.80024	High
	FALSE	High	ALAEVYGSADAQEK		1.60823e-08	0	1	1	3	B4EE21	0	1451.7	5.19417	High
	FALSE	High	HSALSDPMDPDFDYAEAFKK		7.61079e-06	0	1	1	1	B4EE21	1	2284.02	3.03457	High
	FALSE	High	HSALSDPMDPDFDYAEAFK	1xOxidation [M8]	1.11187e-06	0	1	1	2	B4EE21	0	2171.92	4.16613	High
	FALSE	High	THGAGPASNVGPEPEAAGLEEQGLGWK		1.61986e-08	0	1	1	2	B4EE21	0	2659.27	5.04091	High
	FALSE	High	MDASQEETDVDAMAVLEPLADGFR	1xOxidation [M]	3.97963e-06	0	1	1	4	B4EE21	0	2626.16	4.64679	High
	FALSE	High	FYENPAEFADAFAR		1.64337e-08	0	1	1	3	B4EE21	0	1647.74	4.95071	High
	FALSE	High	MDASQEETDVDAMAVLEPLADGFR		3.04004e-07	0	1	1	2	B4EE21	0	2610.17	5.32867	High
	FALSE	High	HRPTMLTTDLSLR		7.96033e-08	0	1	1	2	B4EE21	0	1540.83	3.85675	High
	FALSE	High	AQLLTLTAPEMTVLVGGLR		1.59401e-06	0	1	1	2	B4EE21	0	1983.13	4.77574	High
	FALSE	High	AQLLTLTAPEMTVLVGGLR	1xOxidation [M11]	2.87772e-06	0	1	1	2	B4EE21	0	1999.13	3.8368	High
	FALSE	High	FAPLNSWPDNVSLDK		9.90818e-07	0	1	2	1	B4EE21	0	1702.84	3.79433	High
	FALSE	High	VSLADLIVLAGAAGVEQAAK		1.25537e-09	0	1	1	2	B4EE21	0	1896.08	6.06046	High
	FALSE	High	GKDTITSGLEVTWTSTPTK		0.000102568	0.000227641	1	1	2	B4EE21	1	2022.04	3.08538	High
	FALSE	High	TEWKPVSAANDVFEGR		1.96981e-05	0.000227641	1	1	2	B4EE21	0	1805.88	3.74998	High
	FALSE	High	TPAEALLVDK		0.000113456	0.000227641	1	1	2	B4EE21	0	1056.59	3.1604	High
	FALSE	High	MDASQEETDVDAMAVLEPLADGFR	2xOxidation [M1; M13]	3.30903e-05	0.000227641	1	1	2	B4EE21	0	2642.16	3.29052	High
	FALSE	High	HGVFTDRPGTLSNDFFANLLDMR	1xOxidation [M22]	0.00606781	0.000227641	1	1	2	B4EE21	0	2639.27	2.15738	High
	FALSE	High	VDLIFGSHSQLR		6.60846e-05	0.000227641	1	1	2	B4EE21	0	1371.74	3.26037	High
	FALSE	High	VDTWEPDDVYWGSEK		0.00514257	0.000227641	1	1	1	B4EE21	0	1825.79	2.29841	High
	FALSE	High	DTITSGLEVTWTSTPTK		0.000466121	0.000227641	1	1	1	B4EE21	0	1836.92	3.37085	High
	FALSE	High	NAGIAITVPFAPGR		2.55306e-05	0.000227641	1	1	2	B4EE21	0	1383.77	3.74465	High
	FALSE	High	HLFSYEWELTK		0.000523131	0.000227641	1	1	2	B4EE21	0	1452.72	2.60601	High
	FALSE	High	VMNLDRFDLA		0.000587117	0.000227641	1	2	1	B4EE21	1	1193.6	3.31814	High
	FALSE	High	DADEVIPDAYDASK		0.00265068	0.000227641	1	1	2	B4EE21	0	1508.68	3.40076	High
	FALSE	High	IWLELSGGPNSR		3.82191e-05	0.000227641	1	1	1	B4EE21	0	1328.7	3.32109	High
	FALSE	High	DFVAAWNK		0.00144638	0.000227641	1	1	1	B4EE21	0	950.473	2.63727	High
	FALSE	High	SPAGAHQWVAK		0.00051564	0.000227641	1	2	1	B4EE21	0	1151.6	3.33229	High
	FALSE	High	AFNDAQTGGK		5.28556e-05	0.000227641	1	1	1	B4EE21	0	1008.47	2.95084	High
	FALSE	High	MAMNDEETVALIAGGHTFGK	2xOxidation [M1; M3]	4.74409e-05	0.000227641	1	1	1	B4EE21	0	2123.97	3.40916	High
	FALSE	High	MAMNDEETVALIAGGHTFGK	1xOxidation [M]	0.000318068	0.000227641	1	1	3	B4EE21	0	2107.98	2.90183	High
	FALSE	High	MAMNDEETVALIAGGHTFGK		0.000383654	0.000227641	1	1	1	B4EE21	0	2091.98	2.88091	High
	FALSE	High	HSALSDPMDPDFDYAEAFK		0.000107875	0.000227641	1	1	2	B4EE21	0	2155.93	2.71556	High
	FALSE	High	YLGPEVPAEHLLWQDPIPAVDHPLIDDADVAALK		0.000860478	0.000227641	1	1	2	B4EE21	0	3717.92	3.31993	High
	FALSE	High	KLDLAAVK		0.00808776	0.000624031	1	1	1	B4EE21	1	857.545	2.45051	High
	FALSE	High	TFGYAGGR		0.0157327	0.000969822	1	2	1	B4EE21	0	828.4	2.34381	High
	FALSE	High	VMNLDRFDLA	1xOxidation [M2]	0.0142376	0.000969822	1	2	1	B4EE21	1	1209.59	3.03432	High
	FALSE	High	DADEVIPDAYDASKK		0.0187973	0.00129628	1	1	1	B4EE21	1	1636.77	2.75714	High
	FALSE	High	VLGANVGDSK		0.0308472	0.0021012	1	1	1	B4EE21	0	959.516	1.85414	High
	FALSE	High	HSALSDPMDPDFDYAEAFKK	1xOxidation [M8]	0.0419868	0.00253736	1	1	1	B4EE21	1	2300.02	1.63303	High
	FALSE	High	VMNLDR	1xOxidation [M2]	0.0479201	0.00301703	1	2	1	B4EE21	0	763.377	1.23696	High
	FALSE	High	WSNDFFK		0.0862871	0.00507255	1	1	1	B4EE21	0	943.431	1.47831	High
	Master Protein	B4ECT7	60 kDa chaperonin OS=Burkholderia cenocepacia (strain ATCC BAA-245 / DSM 16553 / LMG 16656 / NCTC 13227 / J2315 / CF5610) OX=216591 GN=BCAL3146 (groEL) PE=3 SV=1	70.696	31	60	30	1	546	56.945	5.22	183.414	31
	Checked	Confidence	Sequence	Modifications	Qvality PEP	Qvality q-value	# Protein Groups	# Proteins	# PSMs	Master Protein Accessions	# Missed Cleavages	Theo. MH+ [Da]	XCorr Sequest HT	Confidence Sequest HT
	FALSE	High	QIVTNGGEEASVVVAAVAAGK		5.08417e-06	0	1	1	3	B4ECT7	0	1970.06	3.52405	High
	FALSE	High	MVEGVNILANAVK		1.29923e-07	0	1	1	1	B4ECT7	0	1357.75	4.12301	High
	FALSE	High	MVEGVNILANAVK	1xOxidation [M1]	9.55762e-07	0	1	1	4	B4ECT7	0	1373.75	3.28064	High
	FALSE	High	AQIEEATSDYDR		1.462e-06	0	1	1	1	B4ECT7	0	1397.62	3.71145	High
	FALSE	High	GNYGYNAATGEYVDMVEAGVVDPTK	1xOxidation [M15]	2.43157e-07	0	1	1	3	B4ECT7	0	2636.18	4.00944	High
	FALSE	High	GNYGYNAATGEYVDMVEAGVVDPTK		1.2498e-08	0	1	1	2	B4ECT7	0	2620.19	4.41891	High
	FALSE	High	YVASGMNPMDLK	1xOxidation [M]	1.462e-06	0	1	1	5	B4ECT7	0	1341.62	3.34834	High
	FALSE	High	YVASGMNPMDLK		3.9227e-06	0	1	1	1	B4ECT7	0	1325.62	3.53816	High
	FALSE	High	TSDNAGDGTTTATVLAQSIVR		1.10574e-08	0	1	1	2	B4ECT7	0	2078.04	4.72836	High
	FALSE	High	AAVEEGIVAGGGVALIR		1.40874e-09	0	1	1	2	B4ECT7	0	1581.9	5.21685	High
	FALSE	High	ATLAELGQAK		6.93037e-06	0	1	2	1	B4ECT7	0	1001.56	3.6615	High
	FALSE	High	IEVGKENTTIIDGAGEAASIEAR		7.24865e-08	0	1	1	1	B4ECT7	1	2344.2	3.27919	High
	FALSE	High	TALQNAASVAGLLLTTDAAVAELPK		2.79294e-09	0	1	1	1	B4ECT7	0	2438.35	5.76089	High
	FALSE	High	TAIAGLTGANADQNAGIK		6.71888e-12	0	1	1	2	B4ECT7	0	1685.88	5.41659	High
	FALSE	High	AMLEDIAILTGGQVIAEETGLTLEK	1xOxidation [M2]	1.45552e-05	0	1	1	1	B4ECT7	0	2631.38	4.39617	High
	FALSE	High	SLADELDVVEGMQFDR	1xOxidation [M12]	5.2561e-07	0	1	1	2	B4ECT7	0	1839.84	2.95573	High
	FALSE	High	ENTTIIDGAGEAASIEAR		2.65114e-07	0	1	1	2	B4ECT7	0	1817.89	4.67697	High
	FALSE	High	EIAQVGSISANSDSSIGDR		2.86978e-07	0	1	1	1	B4ECT7	0	1905.91	4.25692	High
	FALSE	High	QVAVLDNPFVLLHDK		4.3199e-05	0.000227641	1	1	2	B4ECT7	0	1707.94	3.62563	High
	FALSE	High	SLADELDVVEGMQFDR		7.10224e-05	0.000227641	1	1	1	B4ECT7	0	1823.85	3.24947	High
	FALSE	High	DLLPVLEQVAK		0.000911591	0.000227641	1	2	1	B4ECT7	0	1224.72	2.88113	High
	FALSE	High	GYLSPYFINNPDK		0.0051057	0.000227641	1	2	1	B4ECT7	0	1527.75	2.26654	High
	FALSE	High	EGVITVEDGK		0.00075028	0.000227641	1	2	1	B4ECT7	0	1046.54	2.49381	High
	FALSE	High	YVASGMNPMDLK	2xOxidation [M6; M9]	2.01285e-05	0.000227641	1	1	1	B4ECT7	0	1357.61	3.09767	High
	FALSE	High	AVAAAVEELKK		0.000459446	0.000227641	1	1	1	B4ECT7	1	1128.66	3.06602	High
	FALSE	High	AVAAAVEELK		0.000213947	0.000227641	1	1	1	B4ECT7	0	1000.57	2.53382	High
	FALSE	High	LAGGVAVIK		0.000275355	0.000227641	2	3	1	B4ECT7; B4EP31	0	827.535	2.2304	High
	FALSE	High	VEDALHATR		2.0274e-05	0.000227641	1	1	1	B4ECT7	0	1011.52	3.40255	High
	FALSE	High	VGAATEVEMK		2.76362e-05	0.000227641	1	1	1	B4ECT7	0	1034.52	3.92835	High
	FALSE	High	DKLQNMGAQMVK		2.07169e-05	0.000227641	1	1	1	B4ECT7	1	1362.69	1.96482	High
	FALSE	High	ARVEDALHATR		0.00162331	0.000227641	1	1	1	B4ECT7	1	1238.66	2.93721	High
	FALSE	High	DVVFGDSAR		0.000466121	0.000227641	1	1	1	B4ECT7	0	965.469	2.18508	High
	FALSE	High	VGAATEVEMK	1xOxidation [M9]	0.00758176	0.00043742	1	1	3	B4ECT7	0	1050.51	2.68592	High
	FALSE	High	AQIEEATSDYDREK		0.00791547	0.00043742	1	1	1	B4ECT7	1	1654.76	2.38248	High
	FALSE	High	DKLQNMGAQMVK	1xOxidation [M6]	0.00661446	0.00043742	1	1	1	B4ECT7	1	1378.68	2.55947	High
	FALSE	High	LQNMGAQMVK	1xOxidation [M]	0.0151817	0.000969822	1	1	2	B4ECT7	0	1135.56	2.28439	High
	FALSE	High	SFGGPTVTK		0.0186642	0.00129628	1	1	1	B4ECT7	0	893.473	2.29354	High
	FALSE	High	LQNMGAQMVK		0.0201815	0.00129628	1	1	1	B4ECT7	0	1119.56	2.11482	High
	FALSE	High	AMEEPLR	1xOxidation [M2]	0.027364	0.00144346	1	1	1	B4ECT7	0	861.413	1.90238	High
	Master Protein	B4E5B7	Elongation factor G OS=Burkholderia cenocepacia (strain ATCC BAA-245 / DSM 16553 / LMG 16656 / NCTC 13227 / J2315 / CF5610) OX=216591 GN=BCAL0231 (fusA) PE=3 SV=1	55.4286	33	58	24	1	700	77.486	5.49	160.941	33
	Checked	Confidence	Sequence	Modifications	Qvality PEP	Qvality q-value	# Protein Groups	# Proteins	# PSMs	Master Protein Accessions	# Missed Cleavages	Theo. MH+ [Da]	XCorr Sequest HT	Confidence Sequest HT
	FALSE	High	IMTDPFVGQLIFFR	1xOxidation [M2]	2.89853e-06	0	2	2	2	B4E912; B4E5B7	0	1699.89	3.93028	High
	FALSE	High	VYSGVVNSGDTLLNSTK		1.01527e-05	0	1	1	2	B4E5B7	0	1753.9	3.84978	High
	FALSE	High	MVFPEPVISQAVEPK		1.52492e-09	0	1	1	2	B4E5B7	0	1670.88	4.42137	High
	FALSE	High	IMTDPFVGQLIFFR		4.19249e-08	0	2	2	1	B4E912; B4E5B7	0	1683.89	4.06571	High
	FALSE	High	MLDAVIDFLPSPVDIPPVK	1xOxidation [M1]	5.74657e-06	0	1	1	1	B4E5B7	0	2082.12	4.22114	High
	FALSE	High	EFGVEATVGKPQVAYR		2.69706e-06	0	2	2	2	B4E912; B4E5B7	0	1750.91	3.49421	High
	FALSE	High	MVEVAAEASEDLMNK		6.33886e-07	0	1	1	1	B4E5B7	0	1636.76	3.89276	High
	FALSE	High	MVEVAAEASEDLMNK	1xOxidation [M]	3.70301e-06	0	1	1	2	B4E5B7	0	1652.75	3.24471	High
	FALSE	High	GELENGEEAER		3.65004e-06	0	1	1	1	B4E5B7	0	1232.54	3.09369	High
	FALSE	High	VHLTFGSYHDVDSNENAFR		9.9653e-05	0.000227641	2	2	2	B4E912; B4E5B7	0	2208.01	2.75617	High
	FALSE	High	AIIWDEASQGTK		6.10488e-05	0.000227641	1	1	1	B4E5B7	0	1318.66	2.83133	High
	FALSE	High	RGIVQGMEDMVGGGK		0.000452867	0.000227641	1	1	1	B4E5B7	1	1533.75	3.57217	High
	FALSE	High	AGDIAAAVGLK		0.00012106	0.000227641	2	2	1	B4E912; B4E5B7	0	985.568	3.0638	High
	FALSE	High	SGVLAGFPVVDVK		0.000392044	0.000227641	1	1	1	B4E5B7	0	1287.73	3.44266	High
	FALSE	High	GITITSAATTAFWK		3.60785e-05	0.000227641	2	2	1	B4E912; B4E5B7	0	1467.78	3.24723	High
	FALSE	High	GYEFFDEIK		0.00514257	0.000227641	1	1	1	B4E5B7	0	1147.53	3.30802	High
	FALSE	High	LKANPVPVVVPIGAEENFK		0.000254361	0.000227641	1	1	1	B4E5B7	1	2021.14	3.02102	High
	FALSE	High	AEVPLSEMFGYSTSLR		6.01753e-05	0.000227641	1	1	1	B4E5B7	0	1786.87	2.98493	High
	FALSE	High	AEVPLSEMFGYSTSLR	1xOxidation [M8]	0.000456145	0.000227641	1	1	1	B4E5B7	0	1802.86	2.42493	High
	FALSE	High	YLEEGDLPEADIVK		4.81295e-05	0.000227641	1	1	1	B4E5B7	0	1590.79	2.9677	High
	FALSE	High	MVFPEPVISQAVEPK	1xOxidation [M1]	0.000108655	0.000227641	1	1	4	B4E5B7	0	1686.88	3.60692	High
	FALSE	High	NIGISAHIDAGK		0.000218625	0.000227641	2	2	1	B4E912; B4E5B7	0	1195.64	3.46855	High
	FALSE	High	MLDAVIDFLPSPVDIPPVK		0.00012106	0.000227641	1	1	1	B4E5B7	0	2066.12	3.37432	High
	FALSE	High	GMGGNYPEHR		0.000206373	0.000227641	1	1	1	B4E5B7	0	1117.48	2.64714	High
	FALSE	High	GMGGNYPEHR	1xOxidation [M2]	0.0040551	0.000227641	1	1	2	B4E5B7	0	1133.48	2.38058	High
	FALSE	High	HYAEAPR		0.00119905	0.000227641	1	1	1	B4E5B7	0	843.411	2.17065	High
	FALSE	High	ILQMHANQR		0.000542339	0.000227641	1	1	1	B4E5B7	0	1110.58	2.63246	High
	FALSE	High	GELENGEEAERK		0.00153229	0.000227641	1	1	1	B4E5B7	1	1360.63	2.18222	High
	FALSE	High	GIVQGMEDMVGGGK		0.000213947	0.000227641	1	1	1	B4E5B7	0	1377.65	3.04848	High
	FALSE	High	GIVQGMEDMVGGGK	2xOxidation [M6; M9]	8.62769e-05	0.000227641	1	1	2	B4E5B7	0	1409.64	2.5225	High
	FALSE	High	IGEVHDGAATMDWMEQEQER	1xOxidation [M]	7.68812e-05	0.000227641	2	2	2	B4E912; B4E5B7	0	2347.99	2.31228	High
	FALSE	High	IGEVHDGAATMDWMEQEQER		5.76291e-05	0.000227641	2	2	1	B4E912; B4E5B7	0	2332	3.49624	High
	FALSE	High	IGEVHDGAATMDWMEQEQER	2xOxidation [M11; M14]	2.59011e-05	0.000227641	2	2	1	B4E912; B4E5B7	0	2363.99	2.38708	High
	FALSE	High	MVEVAAEASEDLMNK	2xOxidation [M1; M13]	2.3756e-05	0.000227641	1	1	1	B4E5B7	0	1668.75	2.67825	High
	FALSE	High	GQYGHAVITLEPNEQGK		0.000217055	0.000227641	1	1	2	B4E5B7	0	1840.92	3.65573	High
	FALSE	High	NVAEAIISAK		0.00153229	0.000227641	1	1	1	B4E5B7	0	1015.58	1.58791	High
	FALSE	High	TGANFFK		0.00802992	0.00043742	1	1	1	B4E5B7	0	784.399	2.24554	High
	FALSE	High	MGLALNR		0.0117395	0.000969822	2	2	1	B4E912; B4E5B7	0	774.429	2.11351	High
	FALSE	High	MGLALNR	1xOxidation [M1]	0.0244384	0.00144346	2	2	1	B4E912; B4E5B7	0	790.424	2.12964	High
	FALSE	High	GIQDTLK		0.0335623	0.0021012	1	1	1	B4E5B7	0	774.436	1.69473	High
	FALSE	High	EYIPAVDK		0.0447033	0.00253736	1	1	1	B4E5B7	0	934.488	1.9061	High
	FALSE	High	ILFYTGVNHK		0.0539047	0.00344544	1	1	1	B4E5B7	0	1191.65	1.55122	High
	FALSE	High	GIVQGMEDMVGGGK	1xOxidation [M6]	0.0561827	0.00358994	1	1	1	B4E5B7	0	1393.65	2.32174	High
	FALSE	High	VYDQLR		0.0886347	0.00507255	1	1	1	B4E5B7	0	793.42	1.84272	High
	FALSE	High	ATYTMEFK	1xOxidation [M5]	0.117063	0.00818995	2	2	1	B4E912; B4E5B7	0	1006.46	2.0087	High
	Master Protein	B4E5A5	Elongation factor Tu OS=Burkholderia cenocepacia (strain ATCC BAA-245 / DSM 16553 / LMG 16656 / NCTC 13227 / J2315 / CF5610) OX=216591 GN=BCAL0219 (tufA1) PE=3 SV=1	47.7273	16	52	16	1	396	42.979	5.53	126.61	16
	Checked	Confidence	Sequence	Modifications	Qvality PEP	Qvality q-value	# Protein Groups	# Proteins	# PSMs	Master Protein Accessions	# Missed Cleavages	Theo. MH+ [Da]	XCorr Sequest HT	Confidence Sequest HT
	FALSE	High	GITINTAHVEYETANR		3.22039e-07	0	1	1	2	B4E5A5	0	1788.89	3.88078	High
	FALSE	High	LLDQGQAGDNVGILLR		7.93836e-09	0	1	1	5	B4E5A5	0	1681.92	4.86695	High
	FALSE	High	TTDVTGSIELPK		7.69994e-07	0	1	1	2	B4E5A5	0	1260.67	4.02705	High
	FALSE	High	TKPHVNVGTIGHVDHGK		2.48887e-09	0	1	1	3	B4E5A5	0	1795.96	3.24832	High
	FALSE	High	VGEEIEIVGIKPTVK		0.000141861	0.000227641	1	1	2	B4E5A5	0	1610.94	2.90427	High
	FALSE	High	LIAPIAMEEGLR	1xOxidation [M7]	0.00411394	0.000227641	1	1	7	B4E5A5	0	1328.72	2.7191	High
	FALSE	High	LIAPIAMEEGLR		0.000200507	0.000227641	1	1	4	B4E5A5	0	1312.73	2.93224	High
	FALSE	High	TTLTAAITTVLTK		8.50423e-05	0.000227641	1	1	1	B4E5A5	0	1333.79	3.23842	High
	FALSE	High	YDFPGDDTPIVK		7.25744e-05	0.000227641	1	1	2	B4E5A5	0	1366.65	3.51136	High
	FALSE	High	AVDGAFLMPVEDVFSISGR	1xOxidation [M8]	6.46714e-05	0.000227641	1	1	2	B4E5A5	0	2026	3.79431	High
	FALSE	High	AVDGAFLMPVEDVFSISGR		2.3248e-05	0.000227641	1	1	1	B4E5A5	0	2010	4.25656	High
	FALSE	High	AYDQIDAAPEEK		3.23827e-05	0.000227641	1	1	2	B4E5A5	0	1349.62	4.28676	High
	FALSE	High	TTDVTGSIELPKDK		0.00139515	0.000227641	1	1	2	B4E5A5	1	1503.79	2.13509	High
	FALSE	High	EMVMPGDNVSITVK	1xOxidation [M]	5.40105e-05	0.000227641	1	1	3	B4E5A5	0	1535.74	2.57256	High
	FALSE	High	EMVMPGDNVSITVK		0.00204469	0.000227641	1	1	1	B4E5A5	0	1519.75	2.45063	High
	FALSE	High	DKEMVMPGDNVSITVK	2xOxidation [M4; M6]	0.000220207	0.000227641	1	1	2	B4E5A5	1	1794.86	3.33862	High
	FALSE	High	DKEMVMPGDNVSITVK	1xOxidation [M]	0.000186562	0.000227641	1	1	3	B4E5A5	1	1778.87	3.3537	High
	FALSE	High	DKEMVMPGDNVSITVK		0.00263164	0.000227641	1	1	2	B4E5A5	1	1762.87	2.24095	High
	FALSE	High	QVGVPYIIVFLNK		0.0192025	0.00129628	1	1	1	B4E5A5	0	1489.88	1.84743	High
	FALSE	High	EMVMPGDNVSITVK	2xOxidation [M2; M4]	0.0234222	0.00129628	1	1	3	B4E5A5	0	1551.74	2.06394	High
	FALSE	High	EHILLAR		0.0699595	0.00473322	1	1	1	B4E5A5	0	851.51	1.45413	High
	FALSE	High	TVGAGVVAK		0.0769387	0.00481329	1	1	1	B4E5A5	0	801.483	1.45326	High
	Master Protein	B4E5B3	DNA-directed RNA polymerase subunit beta' OS=Burkholderia cenocepacia (strain ATCC BAA-245 / DSM 16553 / LMG 16656 / NCTC 13227 / J2315 / CF5610) OX=216591 GN=BCAL0227 (rpoC) PE=3 SV=1	34.1826	40	51	40	1	1413	156.082	6.86	122.673	40
	Checked	Confidence	Sequence	Modifications	Qvality PEP	Qvality q-value	# Protein Groups	# Proteins	# PSMs	Master Protein Accessions	# Missed Cleavages	Theo. MH+ [Da]	XCorr Sequest HT	Confidence Sequest HT
	FALSE	High	ALVEGGEVVEALR		8.60238e-06	0	1	1	1	B4E5B3	0	1341.74	3.86891	High
	FALSE	High	DGQQVQVGEVLAR		3.5879e-07	0	1	1	1	B4E5B3	0	1398.73	4.16159	High
	FALSE	High	YNNVVDIWSATSEAVGK		2.3625e-07	0	1	1	2	B4E5B3	0	1852.91	3.91525	High
	FALSE	High	NEDTSEGAPEFVPK		1.44507e-05	0	1	1	1	B4E5B3	0	1519.69	3.84077	High
	FALSE	High	QVQQEEVFDAIK		0.00183505	0.000227641	1	1	1	B4E5B3	0	1433.73	2.55881	High
	FALSE	High	AINIDEQVETLR		6.56101e-05	0.000227641	1	1	1	B4E5B3	0	1400.74	3.08795	High
	FALSE	High	RPASYDNVLLGITK		0.00471706	0.000227641	1	1	2	B4E5B3	0	1546.86	2.41748	High
	FALSE	High	GEMIVDGPADPHDILR	1xOxidation [M3]	9.40701e-05	0.000227641	1	1	2	B4E5B3	0	1750.84	2.72997	High
	FALSE	High	GEMIVDGPADPHDILR		0.00128873	0.000227641	1	1	1	B4E5B3	0	1734.85	2.32288	High
	FALSE	High	DAGILAEVTGTTSFGK		5.36228e-05	0.000227641	1	1	1	B4E5B3	0	1566.8	3.78957	High
	FALSE	High	VPYGATLLQLDGATIK		0.00091819	0.000227641	1	1	1	B4E5B3	0	1659.93	2.5764	High
	FALSE	High	FDQIAAEEAFDFGTPSAPAEEPQHPAAE		0.000649495	0.000227641	1	1	1	B4E5B3	0	2972.32	3.22211	High
	FALSE	High	YIVDEVQDVYR		4.0196e-05	0.000227641	1	1	1	B4E5B3	0	1398.69	2.87979	High
	FALSE	High	FATSDLNDLYR		0.00560629	0.000227641	1	1	1	B4E5B3	0	1314.63	2.53207	High
	FALSE	High	ATVVFADQLMQSGFR	1xOxidation [M10]	0.00552621	0.000227641	1	1	1	B4E5B3	0	1685.83	2.19235	High
	FALSE	High	ATVVFADQLMQSGFR		0.00100121	0.000227641	1	1	1	B4E5B3	0	1669.84	3.10787	High
	FALSE	High	MLQEAVDSLLDNGR	1xOxidation [M1]	8.75294e-05	0.000227641	1	1	1	B4E5B3	0	1576.76	2.45794	High
	FALSE	High	LLDANGEEVK		0.00165881	0.000227641	1	1	1	B4E5B3	0	1087.56	2.63658	High
	FALSE	High	QYMSGLVTAQER		0.000309025	0.000227641	1	1	1	B4E5B3	0	1382.67	2.53328	High
	FALSE	High	GEQIVISR		0.00153229	0.000227641	1	1	1	B4E5B3	0	901.51	2.96523	High
	FALSE	High	VLTEAAIMGK	1xOxidation [M8]	0.00423417	0.000227641	1	1	1	B4E5B3	0	1048.57	2.30529	High
	FALSE	High	QVLVHDAQVVNK		5.68046e-05	0.000227641	1	1	2	B4E5B3	0	1349.75	3.12083	High
	FALSE	High	TANSGYLTR		0.000349324	0.000227641	1	1	1	B4E5B3	0	982.495	2.58306	High
	FALSE	High	LQGIEALSR		0.00173217	0.000227641	1	1	1	B4E5B3	0	986.563	2.2054	High
	FALSE	High	AMMEQLSTEPVIDR	1xOxidation [M]	0.00529274	0.000227641	1	1	2	B4E5B3	0	1635.77	2.93212	High
	FALSE	High	AMMEQLSTEPVIDR		0.00468323	0.000227641	1	1	1	B4E5B3	0	1619.78	1.98545	High
	FALSE	High	SGEAMITDDFGR	1xOxidation [M5]	0.000107875	0.000227641	1	1	1	B4E5B3	0	1314.56	3.00784	High
	FALSE	High	SGEAMITDDFGR		0.00211976	0.000227641	1	1	1	B4E5B3	0	1298.57	2.33872	High
	FALSE	High	VAELFEAR		0.00160006	0.000227641	1	1	1	B4E5B3	0	934.499	2.60572	High
	FALSE	High	AMMEQLSTEPVIDR	2xOxidation [M2; M3]	0.00680734	0.00043742	1	1	1	B4E5B3	0	1651.77	2.40252	High
	FALSE	High	ASLSTDSFISAASFQETTR		0.00726201	0.00043742	1	1	1	B4E5B3	0	2018.97	1.86288	High
	FALSE	High	APEIIVR		0.00652006	0.00043742	1	1	1	B4E5B3	0	797.488	2.28122	High
	FALSE	High	LGIQAFEPVLIEGK		0.0146498	0.000969822	1	1	1	B4E5B3	0	1513.86	2.60194	High
	FALSE	High	SVIVVGPTLK		0.0149667	0.000969822	1	1	1	B4E5B3	0	1012.64	2.83442	High
	FALSE	High	KPETINYR		0.0138368	0.000969822	1	1	1	B4E5B3	0	1020.55	1.94731	High
	FALSE	High	QYMSGLVTAQER	1xOxidation [M3]	0.0182702	0.00115486	1	1	1	B4E5B3	0	1398.67	2.03165	High
	FALSE	High	VQITDNGDTR		0.0196162	0.00129628	1	1	1	B4E5B3	0	1118.54	2.10017	High
	FALSE	High	IGLASPDK		0.034761	0.0021012	1	1	1	B4E5B3	0	800.451	1.83024	High
	FALSE	High	ENVIVGR		0.0355001	0.0021012	1	1	1	B4E5B3	0	786.447	1.24226	High
	FALSE	High	KGLADTALK		0.0419868	0.00253736	1	1	1	B4E5B3	1	916.546	1.87146	High
	FALSE	High	HIEVIVR		0.0472595	0.00285387	1	1	1	B4E5B3	0	865.525	1.60215	High
	FALSE	High	ETIVGDAAK		0.0709187	0.00473322	1	1	1	B4E5B3	0	903.478	2.32201	High
	FALSE	High	VEEYGDEFR		0.0743744	0.00481329	1	1	1	B4E5B3	0	1143.5	1.96785	High
	FALSE	High	GLMAKPDGSIIETPITANFR	1xOxidation [M3]	0.0834335	0.00495119	1	1	1	B4E5B3	0	2147.12	2.3947	High
	FALSE	High	DITGGLPR		0.0986247	0.00623476	1	1	1	B4E5B3	0	828.457	1.90487	High
	FALSE	High	FENVEEGVTVAK		0.112552	0.00763055	1	1	1	B4E5B3	0	1321.66	1.5675	High
	Master Protein	B4EPH7	Extracellular amino acid-binding protein OS=Burkholderia cenocepacia (strain ATCC BAA-245 / DSM 16553 / LMG 16656 / NCTC 13227 / J2315 / CF5610) OX=216591 GN=BCAS0060 PE=4 SV=1	63.3952	20	49	18	1	377	39.195	8.57	132.415	20
	Checked	Confidence	Sequence	Modifications	Qvality PEP	Qvality q-value	# Protein Groups	# Proteins	# PSMs	Master Protein Accessions	# Missed Cleavages	Theo. MH+ [Da]	XCorr Sequest HT	Confidence Sequest HT
	FALSE	High	GENPDAIMYGGMDATGGPLAK		1.1299e-08	0	1	1	1	B4EPH7	0	2064.94	4.12953	High
	FALSE	High	GENPDAIMYGGMDATGGPLAK	1xOxidation [M12]	7.53531e-07	0	1	1	1	B4EPH7	0	2080.93	3.61212	High
	FALSE	High	GDLTHGIISIYGYK		4.03738e-06	0	1	1	2	B4EPH7	0	1536.81	3.57782	High
	FALSE	High	IGSVEPTTGGISHLGK		8.60746e-11	0	1	1	2	B4EPH7	0	1552.83	3.29966	High
	FALSE	High	VLSHDATNDKAVDFR		1.30643e-05	0	1	1	3	B4EPH7	1	1687.84	3.33525	High
	FALSE	High	VVAVIGHLNSGTSIPASK		5.27949e-08	0	1	1	2	B4EPH7	0	1749.99	3.43864	High
	FALSE	High	ITLQLDAQDDAADPR		1.06011e-05	0	1	1	1	B4EPH7	0	1641.81	3.2591	High
	FALSE	High	VVATDAQQGPALASYAQSK		1.19894e-10	0	1	1	3	B4EPH7	0	1904.97	5.27178	High
	FALSE	High	ILAAMPATKYDGVIGTTTFDAK	1xOxidation [M5]	5.01144e-06	0	1	1	1	B4EPH7	1	2300.18	2.85754	High
	FALSE	High	KITLQLDAQDDAADPR		2.71361e-09	0	1	1	2	B4EPH7	1	1769.9	4.68795	High
	FALSE	High	IKGENPDAIMYGGMDATGGPLAK		6.37775e-10	0	1	1	2	B4EPH7	1	2306.12	5.76688	High
	FALSE	High	IKGENPDAIMYGGMDATGGPLAK	1xOxidation [M14]	2.44915e-07	0	1	1	5	B4EPH7	1	2322.11	4.07901	High
	FALSE	High	SVAVIDDSTAYGQGLANEFEK		2.65847e-06	0	1	1	2	B4EPH7	0	2214.06	4.48888	High
	FALSE	High	YDGVIGTTTFDAK		2.7836e-05	0.000227641	1	1	1	B4EPH7	0	1387.67	3.49733	High
	FALSE	High	IYSDAGIVQISPSATNPTYTQQGFK		6.56101e-05	0.000227641	1	1	2	B4EPH7	0	2686.34	3.36856	High
	FALSE	High	LVDDKVVAVIGHLNSGTSIPASK		5.63968e-05	0.000227641	1	1	2	B4EPH7	1	2320.29	3.68281	High
	FALSE	High	ILAAMPATKYDGVIGTTTFDAK		0.000327375	0.000227641	1	1	2	B4EPH7	1	2284.19	3.37336	High
	FALSE	High	IGSVEPTTGGISHLGKDNENGAR		0.000273377	0.000227641	1	1	2	B4EPH7	1	2309.15	2.0602	High
	FALSE	High	FDAPFAYDAVYIAVDAMK	1xOxidation [M17]	6.2834e-05	0.000227641	1	1	1	B4EPH7	0	2022.95	2.8632	High
	FALSE	High	LAVEEINAK		0.00308388	0.000227641	3	3	1	B4EE76; B4EH79; B4EPH7	0	986.552	2.27246	High
	FALSE	High	IKGENPDAIMYGGMDATGGPLAK	2xOxidation [M10; M14]	0.00019202	0.000227641	1	1	3	B4EPH7	1	2338.11	2.64368	High
	FALSE	High	MPGGADFLAK	1xOxidation [M1]	0.000375444	0.000227641	1	1	4	B4EPH7	0	1022.5	2.91853	High
	FALSE	High	MPGGADFLAK		0.00137517	0.000227641	1	1	1	B4EPH7	0	1006.5	1.98422	High
	FALSE	High	ILAAMPATK		0.0132564	0.000969822	2	2	1	B4EE76; B4EPH7	0	915.533	2.5908	High
	FALSE	High	GENPDAIMYGGMDATGGPLAK	2xOxidation [M8; M12]	0.0119087	0.000969822	1	1	1	B4EPH7	0	2096.93	2.11449	High
	FALSE	High	SVAVIDDSTAYGQGLANEFEKK		0.0335623	0.0021012	1	1	1	B4EPH7	1	2342.15	1.33741	High
	Master Protein	B4E912	Elongation factor G OS=Burkholderia cenocepacia (strain ATCC BAA-245 / DSM 16553 / LMG 16656 / NCTC 13227 / J2315 / CF5610) OX=216591 GN=BCAL2739 (fusA) PE=3 SV=1	43.101	22	35	13	1	703	77.604	5.39	89.222	22
	Checked	Confidence	Sequence	Modifications	Qvality PEP	Qvality q-value	# Protein Groups	# Proteins	# PSMs	Master Protein Accessions	# Missed Cleavages	Theo. MH+ [Da]	XCorr Sequest HT	Confidence Sequest HT
	FALSE	High	IMTDPFVGQLIFFR	1xOxidation [M2]	2.89853e-06	0	2	2	2	B4E912; B4E5B7	0	1699.89	3.93028	High
	FALSE	High	IMTDPFVGQLIFFR		4.19249e-08	0	2	2	1	B4E912; B4E5B7	0	1683.89	4.06571	High
	FALSE	High	VYSGVVESGDTVLNATK		2.40746e-08	0	1	1	1	B4E912	0	1738.89	4.38889	High
	FALSE	High	EFGVEATVGKPQVAYR		2.69706e-06	0	2	2	2	B4E912; B4E5B7	0	1750.91	3.49421	High
	FALSE	High	MVEAAAEASEELLEK		0.000723704	0.000227641	1	1	1	B4E912	0	1619.78	2.3653	High
	FALSE	High	MVEAAAEASEELLEK	1xOxidation [M1]	6.60846e-05	0.000227641	1	1	1	B4E912	0	1635.78	3.22608	High
	FALSE	High	VHLTFGSYHDVDSNENAFR		9.9653e-05	0.000227641	2	2	2	B4E912; B4E5B7	0	2208.01	2.75617	High
	FALSE	High	AGDIAAAVGLK		0.00012106	0.000227641	2	2	1	B4E912; B4E5B7	0	985.568	3.0638	High
	FALSE	High	GITITSAATTAFWK		3.60785e-05	0.000227641	2	2	1	B4E912; B4E5B7	0	1467.78	3.24723	High
	FALSE	High	AEVPLAEMFGYSTSLR		0.000318068	0.000227641	1	1	1	B4E912	0	1770.87	1.99972	High
	FALSE	High	AEVPLAEMFGYSTSLR	1xOxidation [M8]	0.00178287	0.000227641	1	1	1	B4E912	0	1786.87	2.30723	High
	FALSE	High	YLHDHESLTEDEIK		0.000504603	0.000227641	1	1	1	B4E912	0	1728.81	2.50406	High
	FALSE	High	GIVQGMEDIAGGGGK		2.30811e-05	0.000227641	1	1	1	B4E912	0	1388.68	2.93201	High
	FALSE	High	NIGISAHIDAGK		0.000218625	0.000227641	2	2	1	B4E912; B4E5B7	0	1195.64	3.46855	High
	FALSE	High	ILQMHANER		0.000291705	0.000227641	1	1	1	B4E912	0	1111.57	2.17046	High
	FALSE	High	IGEVHDGAATMDWMEQEQER	1xOxidation [M]	7.68812e-05	0.000227641	2	2	2	B4E912; B4E5B7	0	2347.99	2.31228	High
	FALSE	High	IGEVHDGAATMDWMEQEQER		5.76291e-05	0.000227641	2	2	1	B4E912; B4E5B7	0	2332	3.49624	High
	FALSE	High	IGEVHDGAATMDWMEQEQER	2xOxidation [M11; M14]	2.59011e-05	0.000227641	2	2	1	B4E912; B4E5B7	0	2363.99	2.38708	High
	FALSE	High	GQYGHAVITLEPNPGK		0.00099401	0.000227641	1	1	2	B4E912	0	1680.87	4.10097	High
	FALSE	High	ILFYTGVSHK		0.00203	0.000227641	1	1	1	B4E912	0	1164.64	1.66798	High
	FALSE	High	QYAETPANVSEAVINAK		0.0107735	0.000624031	1	1	1	B4E912	0	1804.91	2.13373	High
	FALSE	High	GIVQGMEDIAGGGGK	1xOxidation [M6]	0.00926867	0.000624031	1	1	1	B4E912	0	1404.68	2.05532	High
	FALSE	High	GYEFLDEIK		0.013162	0.000969822	1	1	1	B4E912	0	1113.55	1.88384	High
	FALSE	High	ILQMHANER	1xOxidation [M4]	0.011327	0.000969822	1	1	1	B4E912	0	1127.56	2.00586	High
	FALSE	High	MGLALNR		0.0117395	0.000969822	2	2	1	B4E912; B4E5B7	0	774.429	2.11351	High
	FALSE	High	MGLALNR	1xOxidation [M1]	0.0244384	0.00144346	2	2	1	B4E912; B4E5B7	0	790.424	2.12964	High
	FALSE	High	GVAVPIQIPIGAEDHFQGVVDLVK		0.0828734	0.00481329	1	1	1	B4E912	0	2501.38	1.48819	High
	FALSE	High	SGVLAGYPVVDVK		0.0839971	0.00495119	1	1	1	B4E912	0	1303.73	2.33528	High
	FALSE	High	IGADFFR		0.0979714	0.00623476	1	1	1	B4E912	0	825.425	2.15913	High
	FALSE	High	ATYTMEFK	1xOxidation [M5]	0.117063	0.00818995	2	2	1	B4E912; B4E5B7	0	1006.46	2.0087	High
	Master Protein	B4EB46	Putative exported protein OS=Burkholderia cenocepacia (strain ATCC BAA-245 / DSM 16553 / LMG 16656 / NCTC 13227 / J2315 / CF5610) OX=216591 GN=BCAL2956 PE=4 SV=1	61.809	13	32	13	1	199	21.274	9.36	86.1241	13
	Checked	Confidence	Sequence	Modifications	Qvality PEP	Qvality q-value	# Protein Groups	# Proteins	# PSMs	Master Protein Accessions	# Missed Cleavages	Theo. MH+ [Da]	XCorr Sequest HT	Confidence Sequest HT
	FALSE	High	VFGTQQFQSDAMSAQYDAYAK		7.90319e-08	0	1	1	2	B4EB46	0	2356.06	3.57693	High
	FALSE	High	VFGTQQFQSDAMSAQYDAYAK	1xOxidation [M12]	3.18311e-06	0	1	1	2	B4EB46	0	2372.05	3.428	High
	FALSE	High	FIQVQDQVGR		1.39394e-05	0	1	1	1	B4EB46	0	1189.63	3.1013	High
	FALSE	High	KFIQVQDQVGR		2.45593e-06	0	1	1	2	B4EB46	1	1317.73	3.76225	High
	FALSE	High	LVSAIGNSAEMQAK	1xOxidation [M11]	7.90319e-08	0	1	1	4	B4EB46	0	1434.73	4.07101	High
	FALSE	High	DLLDAIDAPK		0.000217055	0.000227641	1	1	1	B4EB46	0	1070.57	3.66842	High
	FALSE	High	AAIKDLLDAIDAPK		2.86498e-05	0.000227641	1	1	2	B4EB46	1	1453.83	3.86747	High
	FALSE	High	QLVPAILSDALSENK		7.63292e-05	0.000227641	1	1	3	B4EB46	0	1597.88	2.85962	High
	FALSE	High	LVSAIGNSAEMQAK		4.07794e-05	0.000227641	1	1	2	B4EB46	0	1418.73	3.16576	High
	FALSE	High	DVVNGLMQK		0.000281376	0.000227641	1	1	1	B4EB46	0	1003.52	2.65545	High
	FALSE	High	DVVNGLMQK	1xOxidation [M7]	0.000275355	0.000227641	1	1	4	B4EB46	0	1019.52	2.8653	High
	FALSE	High	YMPQAIQATR	1xOxidation [M2]	0.00116495	0.000227641	1	1	2	B4EB46	0	1194.59	1.95523	High
	FALSE	High	TQADKEVAAVKPGK		0.000176107	0.000227641	1	1	2	B4EB46	1	1441.8	2.81701	High
	FALSE	High	YYSTSEIK		0.00237898	0.000227641	1	1	1	B4EB46	0	990.478	1.92235	High
	FALSE	High	EVAAVKPGK		0.0237563	0.00129628	1	1	1	B4EB46	0	898.536	1.83051	High
	FALSE	High	YMPQAIQATR		0.0640159	0.00401334	1	1	1	B4EB46	0	1178.6	1.48848	High
	FALSE	High	DLTTFYK		0.108913	0.00750031	1	1	1	B4EB46	0	887.451	2.08454	High
	Master Protein	B4EFA6	Aconitate hydratase OS=Burkholderia cenocepacia (strain ATCC BAA-245 / DSM 16553 / LMG 16656 / NCTC 13227 / J2315 / CF5610) OX=216591 GN=BCAS0368 (citB) PE=3 SV=1	30.8287	26	32	26	1	905	98.547	6.86	69.4849	26
	Checked	Confidence	Sequence	Modifications	Qvality PEP	Qvality q-value	# Protein Groups	# Proteins	# PSMs	Master Protein Accessions	# Missed Cleavages	Theo. MH+ [Da]	XCorr Sequest HT	Confidence Sequest HT
	FALSE	High	AEDLNTQYTTSNGVDVK		1.0467e-07	0	1	1	1	B4EFA6	0	1854.87	3.5939	High
	FALSE	High	KAEDLNTQYTTSNGVDVK		3.07049e-06	0	1	1	2	B4EFA6	1	1982.97	3.02447	High
	FALSE	High	IEGETGEVYDWPK		3.58194e-05	0.000227641	1	1	1	B4EFA6	0	1522.71	3.20713	High
	FALSE	High	WGMQAFDTFK	1xOxidation [M3]	0.00165881	0.000227641	1	1	1	B4EFA6	0	1246.56	2.63788	High
	FALSE	High	RVDEIPFVVSR		0.00219758	0.000227641	1	1	1	B4EFA6	1	1316.73	3.01341	High
	FALSE	High	AEIAAFENYFK		3.38133e-05	0.000227641	1	1	1	B4EFA6	0	1302.64	3.33524	High
	FALSE	High	SNLVGMGVLPLQFK	1xOxidation [M6]	9.40701e-05	0.000227641	1	1	1	B4EFA6	0	1518.83	3.32046	High
	FALSE	High	ATIGNMAPEYGATMGFFPVDEK		0.00593831	0.000227641	1	1	1	B4EFA6	0	2346.08	2.21577	High
	FALSE	High	ATIGNMAPEYGATMGFFPVDEK	1xOxidation [M6]	0.000812232	0.000227641	1	1	1	B4EFA6	0	2362.07	2.56908	High
	FALSE	High	STFTDLFSKPVAENGFAK		0.00391167	0.000227641	1	1	1	B4EFA6	0	1958.99	2.22657	High
	FALSE	High	IDTPIEVDYYK		0.00503274	0.000227641	1	1	1	B4EFA6	0	1355.67	3.34334	High
	FALSE	High	IVLESVLR		0.00399711	0.000227641	1	1	1	B4EFA6	0	928.583	2.16894	High
	FALSE	High	VDEIPFVVSR		0.000979773	0.000227641	1	1	1	B4EFA6	0	1160.63	2.49597	High
	FALSE	High	ALGIFGDSVTTDHISPAGSIK		8.62769e-05	0.000227641	1	1	2	B4EFA6	0	2086.08	3.17519	High
	FALSE	High	AVEAGLTVDPK		8.69009e-05	0.000227641	1	1	1	B4EFA6	0	1099.6	3.4842	High
	FALSE	High	ADFNSYGSR		7.91295e-05	0.000227641	1	1	1	B4EFA6	0	1016.44	3.15796	High
	FALSE	High	AGDIDYTK		0.000794845	0.000227641	1	1	1	B4EFA6	0	882.42	2.67421	High
	FALSE	High	GTQLLGVK		0.00850437	0.000624031	1	1	1	B4EFA6	0	815.499	2.35537	High
	FALSE	High	DLMTEPVGK	1xOxidation [M3]	0.0130683	0.000969822	1	1	1	B4EFA6	0	1005.49	2.16774	High
	FALSE	High	TGLLPYLSK		0.0118238	0.000969822	1	1	1	B4EFA6	0	991.582	2.40244	High
	FALSE	High	DLMTEPVGK		0.0215126	0.00129628	1	1	1	B4EFA6	0	989.497	2.52889	High
	FALSE	High	ATIGNMAPEYGATMGFFPVDEK	2xOxidation [M6; M14]	0.030416	0.00196964	1	1	1	B4EFA6	0	2378.07	1.4361	High
	FALSE	High	IEIGHVK		0.0372844	0.0022574	1	1	1	B4EFA6	0	795.472	1.4912	High
	FALSE	High	FVEFFGEGTK		0.0419868	0.00253736	1	1	1	B4EFA6	0	1160.56	1.75617	High
	FALSE	High	IVTEYLTK		0.0408313	0.00253736	1	1	1	B4EFA6	0	966.551	2.29475	High
	FALSE	High	TSLAPGSR		0.0554134	0.00344544	1	1	1	B4EFA6	0	788.426	1.83489	High
	FALSE	High	KAVEAGLTVDPK		0.0699595	0.00473322	1	1	1	B4EFA6	1	1227.69	2.06365	High
	FALSE	High	KFEDNYSK		0.114787	0.00776165	1	1	1	B4EFA6	1	1030.48	1.54881	High
	FALSE	High	STYIAEPPFFGNDFSMEPAASIPTVK		0.138525	0.00937431	1	1	2	B4EFA6	0	2816.35	1.84597	High
	Master Protein	B4E7L1	Translation initiation factor IF-2 OS=Burkholderia cenocepacia (strain ATCC BAA-245 / DSM 16553 / LMG 16656 / NCTC 13227 / J2315 / CF5610) OX=216591 GN=BCAL1507 (infB) PE=3 SV=1	36.0453	23	31	23	1	971	104.045	6.28	85.6643	23
	Checked	Confidence	Sequence	Modifications	Qvality PEP	Qvality q-value	# Protein Groups	# Proteins	# PSMs	Master Protein Accessions	# Missed Cleavages	Theo. MH+ [Da]	XCorr Sequest HT	Confidence Sequest HT
	FALSE	High	GDIVLAGTAYGR		1.86777e-06	0	1	1	1	B4E7L1	0	1192.63	3.68197	High
	FALSE	High	AAEPPKPAEPAKPAEAK		1.1393e-05	0	1	1	3	B4E7L1	0	1701.92	3.21096	High
	FALSE	High	AAAEAAAAQQAAAQQAAAEQETAPTQSAQDEAR		3.04845e-06	0	1	1	2	B4E7L1	0	3225.5	4.64003	High
	FALSE	High	ADVQGSQEALVQSLLK		2.90339e-08	0	1	1	1	B4E7L1	0	1685.91	4.29974	High
	FALSE	High	DDVSEGAEQGQAQVAEADDDAELKR		0.00598117	0.000227641	1	1	1	B4E7L1	1	2646.18	2.34626	High
	FALSE	High	VQIVHSAVGGISENDVNLATASK		0.000168653	0.000227641	1	1	1	B4E7L1	0	2309.21	2.27581	High
	FALSE	High	VKQELVAEGVVPEEYGGDSPFVPVSAK		2.39277e-05	0.000227641	1	1	1	B4E7L1	1	2830.45	3.86512	High
	FALSE	High	MPAGVLLEQLQAAGVQK		2.7836e-05	0.000227641	1	1	2	B4E7L1	0	1752.97	3.69688	High
	FALSE	High	MPAGVLLEQLQAAGVQK	1xOxidation [M1]	0.000452867	0.000227641	1	1	2	B4E7L1	0	1768.96	2.35515	High
	FALSE	High	GPVATILVQSGTLNR		6.90044e-05	0.000227641	1	1	1	B4E7L1	0	1525.87	3.07959	High
	FALSE	High	ASEDDALSEADK		3.66021e-05	0.000227641	1	1	1	B4E7L1	0	1250.54	3.04225	High
	FALSE	High	LESMLEQMGEGEVQNLPLIIK		2.66584e-05	0.000227641	1	1	1	B4E7L1	0	2371.22	2.60643	High
	FALSE	High	RDDVSEGAEQGQAQVAEADDDAELKR		3.45521e-05	0.000227641	1	1	2	B4E7L1	2	2802.28	4.12922	High
	FALSE	High	AMLDENGKPTK		0.000213947	0.000227641	1	1	1	B4E7L1	0	1203.6	2.02675	High
	FALSE	High	TSLLDHIR		0.00241354	0.000227641	1	1	1	B4E7L1	0	954.537	2.32776	High
	FALSE	High	RDDVSEGAEQGQAQVAEADDDAELK		0.00131692	0.000227641	1	1	1	B4E7L1	1	2646.18	3.48578	High
	FALSE	High	VAAGEAGGITQHIGAYHVDTPR		4.47836e-05	0.000227641	1	1	1	B4E7L1	0	2220.12	2.13771	High
	FALSE	High	RAAAEAAAAQQAAAQQAAAEQETAPTQSAQDEAR		0.000177381	0.000227641	1	1	1	B4E7L1	1	3381.6	3.08308	High
	FALSE	High	HQDSASSFQAPTEPIVR		0.000147067	0.000227641	1	1	1	B4E7L1	0	1869.91	2.38743	High
	FALSE	High	EVITGMVEVR		0.00234492	0.000227641	1	1	1	B4E7L1	0	1132.6	2.03386	High
	FALSE	High	EVITGMVEVR	1xOxidation [M6]	0.00791547	0.00043742	1	1	1	B4E7L1	0	1148.6	2.30149	High
	FALSE	High	NNVVIFTGELESLKR		0.0172592	0.000969822	1	1	1	B4E7L1	1	1718.94	2.88012	High
	FALSE	High	EAGPSIPVEIQGLSEVPGAGEEVIVLPDER		0.024612	0.00144346	1	1	1	B4E7L1	0	3086.59	2.93765	High
	FALSE	High	KLAEANGIDIR		0.0795854	0.00481329	1	1	1	B4E7L1	1	1199.67	2.10315	High
	FALSE	High	EIALFR		0.107487	0.00737677	1	1	1	B4E7L1	0	748.435	1.99487	High
	Master Protein	B4EDZ2	Chaperone protein DnaK OS=Burkholderia cenocepacia (strain ATCC BAA-245 / DSM 16553 / LMG 16656 / NCTC 13227 / J2315 / CF5610) OX=216591 GN=BCAL3270 (dnaK) PE=3 SV=1	40.6154	21	31	21	1	650	69.699	5.02	83.3836	21
	Checked	Confidence	Sequence	Modifications	Qvality PEP	Qvality q-value	# Protein Groups	# Proteins	# PSMs	Master Protein Accessions	# Missed Cleavages	Theo. MH+ [Da]	XCorr Sequest HT	Confidence Sequest HT
	FALSE	High	RDVNPDEAVAVGAAIQGQVLSGDRK		1.13113e-05	0	1	1	1	B4EDZ2	2	2565.34	4.12899	High
	FALSE	High	HAQVYSTADDNQGAVTIK		3.40203e-08	0	1	1	2	B4EDZ2	0	1917.93	3.52356	High
	FALSE	High	ADNGDAWVEAHGEK		7.50192e-06	0	1	1	2	B4EDZ2	0	1498.66	3.08277	High
	FALSE	High	ANSGLSEAEIDQMIK		8.89329e-07	0	1	1	1	B4EDZ2	0	1605.78	3.46392	High
	FALSE	High	IINEPTAAALAFGLDK		7.75561e-07	0	1	1	2	B4EDZ2	0	1643.9	3.44627	High
	FALSE	High	ANSGLSEAEIDQMIK	1xOxidation [M13]	0.000493804	0.000227641	1	1	1	B4EDZ2	0	1621.77	2.4023	High
	FALSE	High	SLEDVLKDTSADK		0.00218179	0.000227641	1	1	1	B4EDZ2	1	1420.72	2.6509	High
	FALSE	High	LEALVEDLVER		0.00193007	0.000227641	1	1	1	B4EDZ2	0	1285.7	3.21733	High
	FALSE	High	AKLEALVEDLVER		0.000135857	0.000227641	1	1	2	B4EDZ2	1	1484.83	3.11321	High
	FALSE	High	TTPSIIAYMDDNEVLVGAPAK		0.000146011	0.000227641	1	1	1	B4EDZ2	0	2205.11	3.86074	High
	FALSE	High	TTPSIIAYMDDNEVLVGAPAK	1xOxidation [M9]	3.40578e-05	0.000227641	1	1	1	B4EDZ2	0	2221.11	3.35162	High
	FALSE	High	RDVNPDEAVAVGAAIQGQVLSGDR		0.00203	0.000227641	1	1	1	B4EDZ2	1	2437.24	3.39496	High
	FALSE	High	IELSSGQQTEINLPYITADASGPK		0.000621988	0.000227641	1	1	1	B4EDZ2	0	2532.28	2.5253	High
	FALSE	High	VSDIDDVILVGGQTR		0.00468323	0.000227641	1	1	2	B4EDZ2	0	1586.84	2.93102	High
	FALSE	High	TAEDYLGEPVTEAVITVPAYFNDSQR		0.0043579	0.000227641	1	1	2	B4EDZ2	0	2885.38	2.46306	High
	FALSE	High	NQGDALVHSTK		0.000538442	0.000227641	1	1	1	B4EDZ2	0	1169.59	2.61284	High
	FALSE	High	IIDYIIGEFK		0.00126115	0.000227641	1	1	1	B4EDZ2	0	1210.67	2.91617	High
	FALSE	High	SLEDVLK		0.0172592	0.000969822	1	1	1	B4EDZ2	0	803.451	1.9327	High
	FALSE	High	KTAEDYLGEPVTEAVITVPAYFNDSQR		0.0237563	0.00129628	1	1	1	B4EDZ2	1	3013.48	2.22094	High
	FALSE	High	ALTEYGDK		0.0204701	0.00129628	1	1	1	B4EDZ2	0	896.436	1.57354	High
	FALSE	High	LLGEFNLEGIPPAPR		0.0295711	0.0018013	1	1	3	B4EDZ2	0	1622.89	2.09553	High
	FALSE	High	DIGLMPYSIIK		0.130733	0.00896455	1	1	1	B4EDZ2	0	1249.69	1.89071	High
	FALSE	High	EAIEAALK		0.125754	0.00896455	1	1	1	B4EDZ2	0	844.477	1.85729	High
	Master Protein	B4E5B2	DNA-directed RNA polymerase subunit beta OS=Burkholderia cenocepacia (strain ATCC BAA-245 / DSM 16553 / LMG 16656 / NCTC 13227 / J2315 / CF5610) OX=216591 GN=BCAL0226 (rpoB) PE=3 SV=1	26.7544	30	31	30	1	1368	153.146	5.68	75.4393	30
	Checked	Confidence	Sequence	Modifications	Qvality PEP	Qvality q-value	# Protein Groups	# Proteins	# PSMs	Master Protein Accessions	# Missed Cleavages	Theo. MH+ [Da]	XCorr Sequest HT	Confidence Sequest HT
	FALSE	High	VTDQIDYLSAIEEGR		3.84527e-08	0	1	1	1	B4E5B2	0	1708.84	4.91698	High
	FALSE	High	YTSIHIEELNVVAR		1.54187e-05	0	1	1	1	B4E5B2	0	1643.88	2.55932	High
	FALSE	High	STGPYSLVTQQPLGGK		0.00152128	0.000227641	1	1	1	B4E5B2	0	1632.86	2.33807	High
	FALSE	High	LIDELVSSR		9.20581e-05	0.000227641	1	1	1	B4E5B2	0	1031.57	2.94179	High
	FALSE	High	DIQTLYTNDLDQGPYISSTLR		8.88001e-05	0.000227641	1	1	1	B4E5B2	0	2413.19	2.35561	High
	FALSE	High	GGVVDYVDAGR		2.41007e-05	0.000227641	1	1	1	B4E5B2	0	1107.54	3.1819	High
	FALSE	High	NVVDGDTGEVIASANDEVTESVLEK		0.00102311	0.000227641	1	1	1	B4E5B2	0	2590.24	2.92589	High
	FALSE	High	LADDEAAASLEAIK		0.00133606	0.000227641	1	1	1	B4E5B2	0	1416.72	2.81606	High
	FALSE	High	LFYSEEAYDLSK		0.000116775	0.000227641	1	1	1	B4E5B2	0	1464.69	2.91976	High
	FALSE	High	LDLNDQLR		0.000673345	0.000227641	1	1	1	B4E5B2	0	986.527	2.55683	High
	FALSE	High	QEDLESFTDDEILELAK		0.0054866	0.000227641	1	1	1	B4E5B2	0	1994.94	2.17616	High
	FALSE	High	SPGVFFEHDK		0.000109441	0.000227641	1	1	2	B4E5B2	0	1162.55	3.05856	High
	FALSE	High	GEVDDIDHLGNR		5.63968e-05	0.000227641	1	1	1	B4E5B2	0	1339.62	2.45806	High
	FALSE	High	VIVSQLHR		0.00154339	0.000227641	1	1	1	B4E5B2	0	951.573	2.25935	High
	FALSE	High	VSALGPGGLTR		9.2724e-05	0.000227641	1	1	1	B4E5B2	0	1027.59	2.99072	High
	FALSE	High	YMIAQANAAIDEDGR	1xOxidation [M2]	0.000197637	0.000227641	1	1	1	B4E5B2	0	1653.75	2.87563	High
	FALSE	High	IVEGDAFQR		0.00721004	0.00043742	1	1	1	B4E5B2	0	1034.53	2.45847	High
	FALSE	High	EGVPFATPVFDGATEEEMGK		0.00900662	0.000624031	1	1	1	B4E5B2	0	2110.96	1.81761	High
	FALSE	High	HQFDLAFEEK		0.00960688	0.000624031	1	1	1	B4E5B2	0	1263.6	2.02203	High
	FALSE	High	GETQLTPEEK		0.00862727	0.000624031	1	1	1	B4E5B2	0	1131.55	2.55853	High
	FALSE	High	AQQIIDDELK		0.0142376	0.000969822	1	1	1	B4E5B2	0	1172.62	2.14999	High
	FALSE	High	SNQNTNINQRPIVK		0.0127912	0.000969822	1	1	1	B4E5B2	0	1625.87	1.7011	High
	FALSE	High	SLGIDIDLDRN		0.0370242	0.0022574	1	1	1	B4E5B2	1	1230.63	1.84737	High
	FALSE	High	VYENLVK		0.0422806	0.00253736	1	1	1	B4E5B2	0	864.483	1.67908	High
	FALSE	High	GSWLDFEFDPK		0.0506525	0.00330369	1	1	1	B4E5B2	0	1340.62	2.76957	High
	FALSE	High	FISVPEDYLLGR		0.0542782	0.00344544	1	1	1	B4E5B2	0	1408.75	2.30464	High
	FALSE	High	AQQIIDDELKR		0.0723809	0.00481329	1	1	1	B4E5B2	1	1328.72	2.0299	High
	FALSE	High	DVHPTHYGR		0.0845643	0.00495119	1	1	1	B4E5B2	0	1081.52	1.28685	High
	FALSE	High	FDITDR		0.108913	0.00750031	1	1	1	B4E5B2	0	766.373	1.61214	High
	FALSE	High	GDHVIDAGMPESFNVLVK	1xOxidation [M9]	0.117063	0.00818995	1	1	1	B4E5B2	0	1943.95	2.76809	High
	Master Protein	B4EFB0	Malate dehydrogenase OS=Burkholderia cenocepacia (strain ATCC BAA-245 / DSM 16553 / LMG 16656 / NCTC 13227 / J2315 / CF5610) OX=216591 GN=BCAM0965 (mdh) PE=3 SV=1	58.2317	17	29	17	1	328	35.095	6.01	73.8389	17
	Checked	Confidence	Sequence	Modifications	Qvality PEP	Qvality q-value	# Protein Groups	# Proteins	# PSMs	Master Protein Accessions	# Missed Cleavages	Theo. MH+ [Da]	XCorr Sequest HT	Confidence Sequest HT
	FALSE	High	GLSSAASAANAAIDHVR		9.04732e-06	0	1	1	2	B4EFB0	0	1610.82	4.12311	High
	FALSE	High	DQPVILQLLDLPQAQAAVK		4.96174e-07	0	1	1	2	B4EFB0	0	2060.18	4.0608	High
	FALSE	High	MDGTLAELLEER	1xOxidation [M1]	1.22441e-05	0	1	1	1	B4EFB0	0	1392.67	2.91347	High
	FALSE	High	DLLSANAEIFTVQGAALNEVASR		3.06715e-09	0	1	1	2	B4EFB0	0	2389.24	6.1172	High
	FALSE	High	VLVVGNPANTNAYIAMK	1xOxidation [M16]	8.75294e-05	0.000227641	1	1	3	B4EFB0	0	1790.95	2.54934	High
	FALSE	High	VLVVGNPANTNAYIAMK		8.69009e-05	0.000227641	1	1	1	B4EFB0	0	1774.95	2.8424	High
	FALSE	High	DTFIPTVGK		0.00576992	0.000227641	1	1	1	B4EFB0	0	977.53	2.20896	High
	FALSE	High	FATAEGESLLK		0.00417362	0.000227641	1	1	2	B4EFB0	0	1165.61	2.59041	High
	FALSE	High	MDGTLAELLEER		2.6467e-05	0.000227641	1	1	1	B4EFB0	0	1376.67	3.25553	High
	FALSE	High	EKMDGTLAELLEER		5.68046e-05	0.000227641	1	1	2	B4EFB0	1	1633.81	3.26564	High
	FALSE	High	EKMDGTLAELLEER	1xOxidation [M3]	0.00195811	0.000227641	1	1	2	B4EFB0	1	1649.81	2.35168	High
	FALSE	High	DGVAHLLK		0.00675861	0.00043742	1	1	1	B4EFB0	0	852.494	2.2061	High
	FALSE	High	SGKPVASIEK		0.00661446	0.00043742	1	1	1	B4EFB0	0	1015.58	2.17735	High
	FALSE	High	LAVWGNHSPTMYPDFR	1xOxidation [M11]	0.00988623	0.000624031	1	1	2	B4EFB0	0	1906.89	1.84623	High
	FALSE	High	GAAIIEAR		0.00900662	0.000624031	1	1	1	B4EFB0	0	800.462	2.40655	High
	FALSE	High	ALSQLAAK		0.0133514	0.000969822	1	1	1	B4EFB0	0	801.483	2.45116	High
	FALSE	High	IANGDLLGK		0.0176317	0.00115486	1	1	1	B4EFB0	0	900.515	2.02567	High
	FALSE	High	KDLLSANAEIFTVQGAALNEVASR		0.0554134	0.00344544	1	1	1	B4EFB0	1	2517.33	2.96076	High
	FALSE	High	LINDDVWNR		0.0585522	0.00371845	1	1	1	B4EFB0	0	1144.57	2.34231	High
	FALSE	High	RVEGLEIDAFSR		0.121735	0.00873717	1	1	1	B4EFB0	1	1391.73	2.22631	High
	Master Protein	B4E6Y2	Alanine--tRNA ligase OS=Burkholderia cenocepacia (strain ATCC BAA-245 / DSM 16553 / LMG 16656 / NCTC 13227 / J2315 / CF5610) OX=216591 GN=BCAL1416 (alaS) PE=3 SV=1	34.7826	23	28	23	1	874	95.394	6.01	74.1353	23
	Checked	Confidence	Sequence	Modifications	Qvality PEP	Qvality q-value	# Protein Groups	# Proteins	# PSMs	Master Protein Accessions	# Missed Cleavages	Theo. MH+ [Da]	XCorr Sequest HT	Confidence Sequest HT
	FALSE	High	VTEISDLTNNSLK		3.25265e-06	0	1	1	1	B4E6Y2	0	1433.75	3.68017	High
	FALSE	High	VEQIVNNEILANAPGIVR		1.52658e-06	0	1	1	2	B4E6Y2	0	1949.08	3.91927	High
	FALSE	High	AGELVNFVAQQVGGK		9.97981e-07	0	1	1	1	B4E6Y2	0	1516.81	4.2967	High
	FALSE	High	SAAIVLAAVEGGK		1.73795e-06	0	1	1	1	B4E6Y2	0	1185.68	4.50198	High
	FALSE	High	AGQDAVVVLDHTPFYAESGGQVGDQGVLANAATR		3.24368e-07	0	1	1	1	B4E6Y2	0	3413.67	4.2839	High
	FALSE	High	GGGRPDMAQAGGTEPANLPGALAGVK	1xOxidation [M7]	1.27497e-06	0	1	1	1	B4E6Y2	0	2408.2	2.98492	High
	FALSE	High	VLDGELAFK		0.00216612	0.000227641	1	1	1	B4E6Y2	0	991.546	2.69328	High
	FALSE	High	TTFHGYEEIAFDDAK		0.000466121	0.000227641	1	1	2	B4E6Y2	0	1743.79	2.51112	High
	FALSE	High	GGGRPDMAQAGGTEPANLPGALAGVK		0.000165045	0.000227641	1	1	1	B4E6Y2	0	2392.2	3.99508	High
	FALSE	High	TGDIGLFK		0.00137517	0.000227641	1	1	1	B4E6Y2	0	850.467	2.6188	High
	FALSE	High	VLDLGFSR		0.00458317	0.000227641	1	1	1	B4E6Y2	0	906.504	2.3144	High
	FALSE	High	VSLIAGVTPDASK		0.000229941	0.000227641	1	1	1	B4E6Y2	0	1257.7	2.93875	High
	FALSE	High	LVADLVAEMGTAYPELK		0.00155456	0.000227641	1	1	1	B4E6Y2	0	1819.95	2.03068	High
	FALSE	High	YVQELDAR		0.00236189	0.000227641	1	1	1	B4E6Y2	0	993.5	2.19253	High
	FALSE	High	HNDLENVGYTAR		0.000703124	0.000227641	1	1	1	B4E6Y2	0	1388.66	2.87631	High
	FALSE	High	VEAITGDNAVR		0.000351852	0.000227641	1	1	1	B4E6Y2	0	1144.6	3.06077	High
	FALSE	High	ATQGLEYSGAK		0.000234968	0.000227641	1	1	1	B4E6Y2	0	1124.56	2.71013	High
	FALSE	High	IAQVQDQVK		0.000161514	0.000227641	1	1	1	B4E6Y2	0	1028.57	3.08692	High
	FALSE	High	RVEAITGDNAVR		0.00099401	0.000227641	1	1	1	B4E6Y2	1	1300.7	2.27261	High
	FALSE	High	IVVEGGVAAGIR		0.000397739	0.000227641	1	1	1	B4E6Y2	0	1140.67	3.08408	High
	FALSE	High	EVLGAHVQQK		0.00926867	0.000624031	1	1	1	B4E6Y2	0	1108.61	1.54013	High
	FALSE	High	GMTVDEPAFDDAMAR		0.0160727	0.000969822	1	1	1	B4E6Y2	0	1625.69	1.94386	High
	FALSE	High	FAVADTLK		0.0216657	0.00129628	1	1	1	B4E6Y2	0	864.483	2.48731	High
	FALSE	High	LVADLVAEMGTAYPELK	1xOxidation [M9]	0.0453296	0.00270409	1	1	1	B4E6Y2	0	1835.95	2.39215	High
	FALSE	High	VQADVIGHHGTLEQGTLK		0.0496108	0.00330369	1	1	2	B4E6Y2	0	1903	1.6537	High
	Master Protein	B4E9K1	Putative esterase OS=Burkholderia cenocepacia (strain ATCC BAA-245 / DSM 16553 / LMG 16656 / NCTC 13227 / J2315 / CF5610) OX=216591 GN=BCAL2802 PE=4 SV=1	47.9899	16	28	16	1	398	41.892	5.72	69.3581	16
	Checked	Confidence	Sequence	Modifications	Qvality PEP	Qvality q-value	# Protein Groups	# Proteins	# PSMs	Master Protein Accessions	# Missed Cleavages	Theo. MH+ [Da]	XCorr Sequest HT	Confidence Sequest HT
	FALSE	High	WLPAFTPTLADGTPANITLR		1.43711e-07	0	1	1	2	B4E9K1	0	2155.15	3.0184	High
	FALSE	High	MADDDLVPVFDGTVGIR	1xOxidation [M1]	9.65336e-06	0	1	1	2	B4E9K1	0	1835.88	3.44176	High
	FALSE	High	FLEADADGPYAR		1.17261e-05	0	1	1	1	B4E9K1	0	1324.62	3.74646	High
	FALSE	High	LASVSKPIVTAAAMR	1xOxidation [M14]	1.38393e-05	0	1	1	2	B4E9K1	0	1530.87	3.78365	High
	FALSE	High	LASVSKPIVTAAAMR		3.02657e-06	0	1	1	2	B4E9K1	0	1514.87	2.63861	High
	FALSE	High	AVGAVVLVAR		0.00011762	0.000227641	1	1	1	B4E9K1	0	954.609	3.07038	High
	FALSE	High	AAGLTVVALTNTLYEGMHGR	1xOxidation [M17]	0.000339393	0.000227641	1	1	2	B4E9K1	0	2090.07	2.70779	High
	FALSE	High	AAGLTVVALTNTLYEGMHGR		0.00119905	0.000227641	1	1	2	B4E9K1	0	2074.07	2.22125	High
	FALSE	High	MADDDLVPVFDGTVGIR		0.000245355	0.000227641	1	1	3	B4E9K1	0	1819.89	3.04846	High
	FALSE	High	TGLDGWLAPR		0.000439991	0.000227641	1	1	1	B4E9K1	0	1085.57	2.28152	High
	FALSE	High	HLLSHTAGLGYR		0.00091819	0.000227641	1	1	2	B4E9K1	0	1324.71	2.42176	High
	FALSE	High	AGVSLAENVR		5.63968e-05	0.000227641	1	1	1	B4E9K1	0	1015.55	3.56161	High
	FALSE	High	AGVSDGMDR		0.000446382	0.000227641	1	1	1	B4E9K1	0	907.394	3.0424	High
	FALSE	High	RAEPDAALR		0.000267528	0.000227641	1	1	1	B4E9K1	1	998.538	2.65859	High
	FALSE	High	IGLDEPVAR		0.00700582	0.00043742	1	1	1	B4E9K1	0	969.536	2.40162	High
	FALSE	High	WIDEMAR	1xOxidation [M5]	0.00913671	0.000624031	1	1	1	B4E9K1	0	936.424	2.11145	High
	FALSE	High	DAVYGVGDR		0.00826377	0.000624031	1	1	1	B4E9K1	0	951.453	2.29394	High
	FALSE	High	ARLDAVLDR		0.0140358	0.000969822	1	1	1	B4E9K1	1	1028.58	2.51851	High
	FALSE	High	LATPYVSTPDVPR		0.0394301	0.00241378	1	1	1	B4E9K1	0	1415.75	1.78721	High
	Master Protein	B4EGW5	Putative amino acid solute binding component of ABC transporter OS=Burkholderia cenocepacia (strain ATCC BAA-245 / DSM 16553 / LMG 16656 / NCTC 13227 / J2315 / CF5610) OX=216591 GN=BCAM2251 PE=4 SV=1	52.6882	17	28	17	1	372	39.024	8.82	63.4011	17
	Checked	Confidence	Sequence	Modifications	Qvality PEP	Qvality q-value	# Protein Groups	# Proteins	# PSMs	Master Protein Accessions	# Missed Cleavages	Theo. MH+ [Da]	XCorr Sequest HT	Confidence Sequest HT
	FALSE	High	IPVVLFEGINAGDSDYSAIITK		4.93975e-06	0	1	1	2	B4EGW5	0	2322.22	3.86168	High
	FALSE	High	IAIAGPMSGSVAQYGDMVK		1.37021e-06	0	1	1	1	B4EGW5	0	1894.94	3.73301	High
	FALSE	High	TIGRDDQQGPAAAHYIINNVKPK		2.18855e-06	0	1	1	2	B4EGW5	1	2506.32	2.16756	High
	FALSE	High	IAIAGPMSGSVAQYGDMVK	1xOxidation [M]	7.8333e-06	0	1	1	2	B4EGW5	0	1910.94	3.08357	High
	FALSE	High	AGALTAIEQINAAGGAGGNK		2.53898e-07	0	1	1	2	B4EGW5	0	1783.93	4.25894	High
	FALSE	High	DPNGPFQMPSYAAVK	1xOxidation [M8]	6.23828e-05	0.000227641	1	1	1	B4EGW5	0	1637.76	3.64628	High
	FALSE	High	DDQQGPAAAHYIINNVKPK		0.00560629	0.000227641	1	1	1	B4EGW5	0	2079.06	1.90557	High
	FALSE	High	IAIAGPMSGSVAQYGDMVK	2xOxidation [M7; M17]	0.00208941	0.000227641	1	1	1	B4EGW5	0	1926.93	1.6546	High
	FALSE	High	ATFMGPEGVGNK	1xOxidation [M4]	0.000872981	0.000227641	1	1	2	B4EGW5	0	1223.57	2.19335	High
	FALSE	High	QSYGQGIASSVK		4.60931e-05	0.000227641	1	1	1	B4EGW5	0	1224.62	2.53423	High
	FALSE	High	VAYDAQGDLK		0.000336955	0.000227641	1	1	1	B4EGW5	0	1079.54	2.55201	High
	FALSE	High	IIADSIAGAK		0.00399711	0.000227641	1	1	1	B4EGW5	0	958.557	2.17741	High
	FALSE	High	DVTAIAGPASEGMLVTLPADFSADPANAALVK	1xOxidation [M13]	0.000313514	0.000227641	1	1	1	B4EGW5	0	3128.58	3.91125	High
	FALSE	High	DVTAIAGPASEGMLVTLPADFSADPANAALVK		2.70453e-05	0.000227641	1	1	1	B4EGW5	0	3112.59	3.8922	High
	FALSE	High	QSYGQGIASSVKK		0.00198655	0.000227641	1	1	2	B4EGW5	1	1352.72	2.22541	High
	FALSE	High	RDPNGPFQMPSYAAVK	1xOxidation [M9]	0.00742017	0.00043742	1	1	1	B4EGW5	1	1793.86	2.14726	High
	FALSE	High	ATFMGPEGVGNK		0.0254978	0.00144346	1	1	1	B4EGW5	0	1207.58	2.75941	High
	FALSE	High	KRDPNGPFQMPSYAAVK		0.0330942	0.0021012	1	1	1	B4EGW5	2	1905.96	2.2026	High
	FALSE	High	FVVYTWHK		0.0437795	0.00253736	1	1	1	B4EGW5	0	1079.57	1.81548	High
	FALSE	High	VAAYMHK		0.0475887	0.00285387	1	1	1	B4EGW5	0	819.418	1.49429	High
	FALSE	High	DPNGPFQMPSYAAVK		0.0479201	0.00301703	1	1	1	B4EGW5	0	1621.77	2.40797	High
	FALSE	High	VAYDAQGDLKAFK		0.091652	0.00521455	1	1	1	B4EGW5	1	1425.74	2.02292	High
	Master Protein	B4EBM4	Trigger factor OS=Burkholderia cenocepacia (strain ATCC BAA-245 / DSM 16553 / LMG 16656 / NCTC 13227 / J2315 / CF5610) OX=216591 GN=BCAL1997 (tig) PE=3 SV=1	57.5893	22	26	22	1	448	49.838	5.11	72.5173	22
	Checked	Confidence	Sequence	Modifications	Qvality PEP	Qvality q-value	# Protein Groups	# Proteins	# PSMs	Master Protein Accessions	# Missed Cleavages	Theo. MH+ [Da]	XCorr Sequest HT	Confidence Sequest HT
	FALSE	High	IGQEFFTISR		4.15542e-06	0	1	1	1	B4EBM4	0	1197.63	4.05866	High
	FALSE	High	IGDLATAEVER		3.80076e-07	0	1	1	1	B4EBM4	0	1173.61	4.02548	High
	FALSE	High	MLPEFETAALGLK	1xOxidation [M1]	1.33129e-06	0	1	1	1	B4EBM4	0	1435.75	2.99398	High
	FALSE	High	IDDVAFQGGTAEDFPFVLGEGR		1.31587e-05	0	1	1	2	B4EBM4	0	2340.11	3.5681	High
	FALSE	High	MVAQQYSGQVEAEVLSDK	1xOxidation [M1]	1.13493e-09	0	1	1	1	B4EBM4	0	1997.95	4.0537	High
	FALSE	High	MVAQQYSGQVEAEVLSDK		6.3564e-06	0	1	1	1	B4EBM4	0	1981.95	4.26661	High
	FALSE	High	QEQAEDAYAFDATFEVYPEVK		3.37195e-06	0	1	1	1	B4EBM4	0	2450.1	2.77132	High
	FALSE	High	SLGIEDGDLTK		0.0043579	0.000227641	1	1	1	B4EBM4	0	1147.58	2.18259	High
	FALSE	High	MLPEFETAALGLK		2.14768e-05	0.000227641	1	1	1	B4EBM4	0	1419.76	1.94594	High
	FALSE	High	EVSFEALASASAQA		5.20993e-05	0.000227641	1	1	1	B4EBM4	0	1380.66	2.73866	High
	FALSE	High	LGLVLAELVK		0.000898535	0.000227641	1	1	1	B4EBM4	0	1054.69	2.68872	High
	FALSE	High	DAPIPAEMFAEQAER	1xOxidation [M8]	0.00013684	0.000227641	1	1	1	B4EBM4	0	1690.77	2.20021	High
	FALSE	High	VAGQPSFEPK		0.00331433	0.000227641	1	1	1	B4EBM4	0	1059.55	2.73863	High
	FALSE	High	STTTIGDAEIDR		4.9895e-05	0.000227641	1	1	1	B4EBM4	0	1278.62	3.31585	High
	FALSE	High	FPDDYHGK		0.00128873	0.000227641	1	1	1	B4EBM4	0	978.432	2.41022	High
	FALSE	High	ANGLEAKPEQIR		0.000171102	0.000227641	1	1	2	B4EBM4	0	1325.72	2.53104	High
	FALSE	High	TAQFTVTMK		0.000252534	0.000227641	1	1	1	B4EBM4	0	1026.53	2.5094	High
	FALSE	High	ISELDVPK		0.000860478	0.000227641	1	1	1	B4EBM4	0	900.504	2.81233	High
	FALSE	High	ALIEQDQQR		0.00826377	0.000624031	1	1	1	B4EBM4	0	1100.57	2.05695	High
	FALSE	High	VTDKEVSFEALASASAQA		0.010101	0.000624031	1	1	1	B4EBM4	1	1823.9	2.77474	High
	FALSE	High	AEVDEFAK		0.0216657	0.00129628	1	1	1	B4EBM4	0	908.436	1.86109	High
	FALSE	High	NQVMDALLK	1xOxidation [M4]	0.026602	0.00144346	1	1	1	B4EBM4	0	1047.55	2.0385	High
	FALSE	High	KIEWPHLPEIDAEFAK		0.0542782	0.00344544	1	1	1	B4EBM4	1	1923	2.35292	High
	FALSE	High	VTVDFVGK		0.101952	0.00666135	1	1	1	B4EBM4	0	864.483	2.0156	High
	Master Protein	B4EBY6	Succinate--CoA ligase [ADP-forming] subunit beta OS=Burkholderia cenocepacia (strain ATCC BAA-245 / DSM 16553 / LMG 16656 / NCTC 13227 / J2315 / CF5610) OX=216591 GN=BCAL0956 (sucC) PE=3 SV=1	55.4124	15	26	15	1	388	41.156	5.27	69.3823	15
	Checked	Confidence	Sequence	Modifications	Qvality PEP	Qvality q-value	# Protein Groups	# Proteins	# PSMs	Master Protein Accessions	# Missed Cleavages	Theo. MH+ [Da]	XCorr Sequest HT	Confidence Sequest HT
	FALSE	High	GKPAFSVDEAVK		2.36904e-06	0	1	1	2	B4EBY6	0	1247.66	3.55882	High
	FALSE	High	VIVEPSTGLLDAQADDLAAK		4.23699e-12	0	1	1	2	B4EBY6	0	2026.07	6.01507	High
	FALSE	High	MLADSGLPIISADSMEEAAQK	1xOxidation [M]	3.64607e-09	0	1	1	2	B4EBY6	0	2193.04	3.98681	High
	FALSE	High	AFWETDASLAEINPLNVSGDGK		1.52492e-09	0	1	1	2	B4EBY6	0	2334.12	4.27181	High
	FALSE	High	IGVPAASIPQAR		5.17253e-05	0.000227641	1	1	1	B4EBY6	0	1179.68	2.24079	High
	FALSE	High	DLDEEDPAEIEASK		0.000178665	0.000227641	1	1	1	B4EBY6	0	1560.69	3.52861	High
	FALSE	High	EYANQILGMQLVTHQTGPEGQK		0.00363979	0.000227641	1	1	2	B4EBY6	0	2442.21	2.18898	High
	FALSE	High	EYANQILGMQLVTHQTGPEGQK	1xOxidation [M9]	0.000160354	0.000227641	1	1	1	B4EBY6	0	2458.2	2.98199	High
	FALSE	High	AILVNIFGGIMR	1xOxidation [M11]	0.00114826	0.000227641	1	1	1	B4EBY6	0	1319.75	2.28933	High
	FALSE	High	MLADSGLPIISADSMEEAAQK	2xOxidation [M1; M15]	0.00268918	0.000227641	1	1	2	B4EBY6	0	2209.04	2.64751	High
	FALSE	High	AVNLNVPLVVR		0.00103051	0.000227641	1	1	1	B4EBY6	0	1193.74	2.37729	High
	FALSE	High	VAEELGGPVWVVK		0.0001011	0.000227641	1	1	1	B4EBY6	0	1382.77	4.44557	High
	FALSE	High	LMIEEGADIK		0.000199067	0.000227641	1	1	1	B4EBY6	0	1118.58	2.73462	High
	FALSE	High	LMIEEGADIK	1xOxidation [M2]	0.000789133	0.000227641	1	1	2	B4EBY6	0	1134.57	2.73534	High
	FALSE	High	KFGVAVPR		0.0216657	0.00129628	1	1	1	B4EBY6	1	873.53	1.86029	High
	FALSE	High	MLADSGLPIISADSMEEAAQK		0.0242661	0.00129628	1	1	1	B4EBY6	0	2177.05	1.91203	High
	FALSE	High	FNFDSNALFR		0.0479201	0.00301703	1	1	1	B4EBY6	0	1230.59	1.95074	High
	FALSE	High	AILQGLYK		0.0605991	0.00371845	1	1	1	B4EBY6	0	905.545	1.98511	High
	FALSE	High	LFGGEPANFLDVGGGATTEK		0.0640159	0.00401334	1	1	1	B4EBY6	0	1979.97	1.60946	High
	Master Protein	B4E7L9	2-oxoglutarate dehydrogenase E1 component OS=Burkholderia cenocepacia (strain ATCC BAA-245 / DSM 16553 / LMG 16656 / NCTC 13227 / J2315 / CF5610) OX=216591 GN=BCAL1515 (sucA) PE=4 SV=1	20.021	16	26	16	1	954	106.778	6.58	54.3887	16
	Checked	Confidence	Sequence	Modifications	Qvality PEP	Qvality q-value	# Protein Groups	# Proteins	# PSMs	Master Protein Accessions	# Missed Cleavages	Theo. MH+ [Da]	XCorr Sequest HT	Confidence Sequest HT
	FALSE	High	WTDAADTAVPLAELK		3.60386e-08	0	1	1	1	B4E7L9	0	1600.82	4.02815	High
	FALSE	High	LVQQGVITAEDADNYVK		6.11459e-07	0	1	1	2	B4E7L9	0	1862.95	3.81256	High
	FALSE	High	IEQLYPFAHK		0.000351852	0.000227641	1	1	2	B4E7L9	0	1245.66	2.80211	High
	FALSE	High	ALIEGAFGR		0.00317408	0.000227641	1	1	1	B4E7L9	0	933.515	2.7935	High
	FALSE	High	AMDDGHHTVDPVLSNYK		0.000166239	0.000227641	1	1	1	B4E7L9	0	1898.87	2.82043	High
	FALSE	High	MPADLFAEFEGK		0.000986866	0.000227641	1	1	1	B4E7L9	0	1354.63	3.14094	High
	FALSE	High	MPADLFAEFEGK	1xOxidation [M1]	0.00581157	0.000227641	1	1	1	B4E7L9	0	1370.63	2.63615	High
	FALSE	High	ANDVAIIR		0.00388359	0.000227641	1	1	1	B4E7L9	0	871.5	2.23694	High
	FALSE	High	VYYDLVAHR		0.000123706	0.000227641	1	1	2	B4E7L9	0	1135.59	2.70626	High
	FALSE	High	SGVQEIIIGMAHR	1xOxidation [M10]	0.00182187	0.000227641	1	1	3	B4E7L9	0	1426.75	2.32473	High
	FALSE	High	LGHNEQDTPAVTQPLMYK		3.68667e-05	0.000227641	1	1	1	B4E7L9	0	2042	3.34594	High
	FALSE	High	LGHNEQDTPAVTQPLMYK	1xOxidation [M16]	0.000148131	0.000227641	1	1	1	B4E7L9	0	2058	3.09913	High
	FALSE	High	SGVQEIIIGMAHR		0.00160006	0.000227641	1	1	1	B4E7L9	0	1410.75	1.73041	High
	FALSE	High	ESTSNLATAR		0.00758176	0.00043742	1	1	1	B4E7L9	0	1049.52	2.15424	High
	FALSE	High	FLGSQWANLDPLK		0.00726201	0.00043742	1	1	1	B4E7L9	0	1488.78	1.95439	High
	FALSE	High	AMDDGHHTVDPVLSNYK	1xOxidation [M2]	0.0135435	0.000969822	1	1	2	B4E7L9	0	1914.87	1.92773	High
	FALSE	High	LTAAEGLER		0.0224475	0.00129628	1	1	1	B4E7L9	0	959.516	2.11565	High
	FALSE	High	ANAFIPR		0.0306309	0.00196964	1	1	1	B4E7L9	0	788.441	1.95447	High
	FALSE	High	HVDDLPAGDVK		0.0357498	0.0021012	1	1	1	B4E7L9	0	1165.58	2.05879	High
	FALSE	High	HKEAVSDLSELAK		0.0513586	0.00330369	1	1	1	B4E7L9	1	1426.75	1.63605	High
	Master Protein	B4ED28	ABC transporter extracellular solute-binding protein OS=Burkholderia cenocepacia (strain ATCC BAA-245 / DSM 16553 / LMG 16656 / NCTC 13227 / J2315 / CF5610) OX=216591 GN=BCAL1092 PE=4 SV=1	43.804	18	25	18	1	347	37.24	8.75	72.7005	18
	Checked	Confidence	Sequence	Modifications	Qvality PEP	Qvality q-value	# Protein Groups	# Proteins	# PSMs	Master Protein Accessions	# Missed Cleavages	Theo. MH+ [Da]	XCorr Sequest HT	Confidence Sequest HT
	FALSE	High	SGGTHVNISGATVAK		1.06483e-06	0	1	1	2	B4ED28	0	1398.73	3.72661	High
	FALSE	High	LDPVIASFGTLKVDPLPLADIAK		2.7362e-06	0	1	1	1	B4ED28	1	2393.37	4.05939	High
	FALSE	High	QASQLVDKVGFDN		0.000635593	0.000227641	1	1	1	B4ED28	1	1420.71	3.16323	High
	FALSE	High	VDPLPLADIAK		0.00326691	0.000227641	1	1	1	B4ED28	0	1151.67	2.10211	High
	FALSE	High	VNTVFVKDGLLER		0.000500978	0.000227641	1	1	2	B4ED28	1	1489.84	3.0295	High
	FALSE	High	LDPVIASFGTLK		7.00061e-05	0.000227641	1	1	1	B4ED28	0	1260.72	2.47787	High
	FALSE	High	ANVKLDPVIASFGTLKVDPLPLADIAK		0.00499665	0.000227641	1	1	2	B4ED28	2	2805.61	3.24048	High
	FALSE	High	LIQPLIDAFTK		0.00143599	0.000227641	1	1	2	B4ED28	0	1258.74	2.60493	High
	FALSE	High	ALDDAIPANLR		0.00284882	0.000227641	1	1	2	B4ED28	0	1168.63	3.29351	High
	FALSE	High	ATNGDWYALSLR		5.20993e-05	0.000227641	1	1	1	B4ED28	0	1366.67	2.79388	High
	FALSE	High	ANVKLDPVIASFGTLK		0.00295336	0.000227641	1	1	2	B4ED28	1	1672.96	3.37943	High
	FALSE	High	LLEYLVSPEAQALYAQANYEYPVR		0.000174843	0.000227641	1	1	1	B4ED28	0	2800.42	4.22296	High
	FALSE	High	YEDLADPK		0.00168292	0.000227641	1	1	1	B4ED28	0	950.447	2.09323	High
	FALSE	High	KQASQLVDKVGFDN		3.33295e-05	0.000227641	1	1	2	B4ED28	2	1548.8	4.20183	High
	FALSE	High	SKALDDAIPANLR		3.71333e-05	0.000227641	1	1	1	B4ED28	1	1383.76	2.74836	High
	FALSE	High	VDAFRYEDLADPK		0.00838321	0.000624031	1	1	1	B4ED28	1	1538.75	2.91604	High
	FALSE	High	VNTVFVK		0.0405473	0.00241378	1	1	1	B4ED28	0	806.477	2.4176	High
	FALSE	High	VVRPTFANAK		0.0437795	0.00253736	1	1	1	B4ED28	0	1102.64	2.3023	High
	Master Protein	B4ECT8	10 kDa chaperonin OS=Burkholderia cenocepacia (strain ATCC BAA-245 / DSM 16553 / LMG 16656 / NCTC 13227 / J2315 / CF5610) OX=216591 GN=groS PE=3 SV=1	78.3505	8	25	7	1	97	10.484	6.11	65.3718	8
	Checked	Confidence	Sequence	Modifications	Qvality PEP	Qvality q-value	# Protein Groups	# Proteins	# PSMs	Master Protein Accessions	# Missed Cleavages	Theo. MH+ [Da]	XCorr Sequest HT	Confidence Sequest HT
	FALSE	High	EEDIMAVVNAK	1xOxidation [M5]	1.36414e-05	0	1	1	6	B4ECT8	0	1234.6	3.38013	High
	FALSE	High	TASGIVIPDAAAEKPDQGEVLAIGPGK		1.54019e-08	0	1	1	2	B4ECT8	0	2604.39	3.76489	High
	FALSE	High	VDGQELLVMR	1xOxidation [M9]	3.78391e-06	0	1	1	9	B4ECT8	0	1175.61	4.08296	High
	FALSE	High	VDGQELLVMR		9.68213e-05	0.000227641	1	1	1	B4ECT8	0	1159.61	3.54279	High
	FALSE	High	MNLRPLHDR		0.00552621	0.000227641	1	1	2	B4ECT8	0	1151.61	2.46598	High
	FALSE	High	EEDIMAVVNAK		9.68213e-05	0.000227641	1	1	1	B4ECT8	0	1218.6	2.88385	High
	FALSE	High	VDGQELLVMREEDIMAVVNAK		0.00933535	0.000624031	1	1	1	B4ECT8	1	2359.2	3.04547	High
	FALSE	High	YAGQTVK		0.00887837	0.000624031	2	2	1	B4ECT8; B4EP32	0	766.409	1.88626	High
	FALSE	High	GAPIALDVK		0.0161877	0.000969822	1	1	1	B4ECT8	0	883.525	2.05337	High
	FALSE	High	DDKGAPIALDVK		0.127395	0.00896455	1	1	1	B4ECT8	1	1241.67	1.97943	High
	Master Protein	B4EB48	Putative ompA family protein OS=Burkholderia cenocepacia (strain ATCC BAA-245 / DSM 16553 / LMG 16656 / NCTC 13227 / J2315 / CF5610) OX=216591 GN=BCAL2958 (ompA) PE=3 SV=1	27.4775	7	25	7	1	222	23.952	9.38	58.8625	7
	Checked	Confidence	Sequence	Modifications	Qvality PEP	Qvality q-value	# Protein Groups	# Proteins	# PSMs	Master Protein Accessions	# Missed Cleavages	Theo. MH+ [Da]	XCorr Sequest HT	Confidence Sequest HT
	FALSE	High	RVEVEVVGTQQVQK		5.48828e-07	0	1	1	2	B4EB48	1	1598.89	3.83681	High
	FALSE	High	VEVEVVGTQQVQK		2.01623e-07	0	1	1	3	B4EB48	0	1442.78	4.90388	High
	FALSE	High	ITYQADALFDFDK		3.56214e-07	0	1	1	3	B4EB48	0	1546.74	4.36562	High
	FALSE	High	IEGMNTEVVVATGYTDR		3.30539e-08	0	1	1	3	B4EB48	0	1854.89	4.02418	High
	FALSE	High	IEGMNTEVVVATGYTDR	1xOxidation [M4]	6.54223e-06	0	1	1	10	B4EB48	0	1870.89	3.35569	High
	FALSE	High	ITYQADALFDFDKATLKPLGK		0.00310619	0.000227641	1	1	2	B4EB48	1	2355.26	1.48431	High
	FALSE	High	LDELASK		0.00820468	0.000624031	1	1	1	B4EB48	0	775.42	2.35751	High
	FALSE	High	QKLDELASK		0.120945	0.00873717	1	1	1	B4EB48	1	1031.57	1.53783	High
	Master Protein	B4E909	Isocitrate dehydrogenase [NADP] OS=Burkholderia cenocepacia (strain ATCC BAA-245 / DSM 16553 / LMG 16656 / NCTC 13227 / J2315 / CF5610) OX=216591 GN=BCAL2736 PE=4 SV=1	40.9091	17	25	17	1	418	45.874	5.81	53.0519	17
	Checked	Confidence	Sequence	Modifications	Qvality PEP	Qvality q-value	# Protein Groups	# Proteins	# PSMs	Master Protein Accessions	# Missed Cleavages	Theo. MH+ [Da]	XCorr Sequest HT	Confidence Sequest HT
	FALSE	High	VVDAAVAHAYK		9.04732e-06	0	1	1	1	B4E909	0	1143.62	3.67276	High
	FALSE	High	DYVNPGSEILSAEMMLR		6.52418e-07	0	1	1	1	B4E909	0	1924.91	4.08949	High
	FALSE	High	IRFPETSGIGVKPVSTEGTER		3.01821e-07	0	1	1	2	B4E909	1	2260.19	3.71473	High
	FALSE	High	ENSEDIYAGIEWAAGSEQAK		0.00216612	0.000227641	1	1	1	B4E909	0	2167.98	2.30369	High
	FALSE	High	FLQDEMGVK		0.00182187	0.000227641	1	1	1	B4E909	0	1066.52	2.40528	High
	FALSE	High	TGNEIVIK		0.00193007	0.000227641	1	1	1	B4E909	0	873.504	2.4742	High
	FALSE	High	DAGYALAQK		0.000436829	0.000227641	1	1	1	B4E909	0	936.479	2.61822	High
	FALSE	High	VYGPDVWLPDETLQVLK		0.00138512	0.000227641	1	1	1	B4E909	0	1972.04	2.11214	High
	FALSE	High	KAIQYAIDNDR		0.00324345	0.000227641	1	1	1	B4E909	1	1306.67	2.54229	High
	FALSE	High	AIQYAIDNDRK		0.00336245	0.000227641	1	1	2	B4E909	1	1306.67	2.70198	High
	FALSE	High	FPETSGIGVKPVSTEGTER		3.9621e-05	0.000227641	1	1	2	B4E909	0	1991.01	2.47474	High
	FALSE	High	GPLTTPVGGGIR		0.00661446	0.00043742	1	1	1	B4E909	0	1124.64	2.80007	High
	FALSE	High	KAIQYAIDNDRK		0.00868937	0.000624031	1	1	2	B4E909	2	1434.77	2.41084	High
	FALSE	High	IDMVIFR	1xOxidation [M3]	0.0100289	0.000624031	1	1	1	B4E909	0	909.486	2.38473	High
	FALSE	High	DYVNPGSEILSAEMMLR	1xOxidation [M]	0.0134471	0.000969822	1	1	2	B4E909	0	1940.91	1.99728	High
	FALSE	High	EFGGELIDGGPWMR		0.0319515	0.0021012	1	1	1	B4E909	0	1563.73	2.06501	High
	FALSE	High	SLNVALR		0.0308472	0.0021012	1	1	1	B4E909	0	772.468	1.53651	High
	FALSE	High	VTYDFAR		0.0475887	0.00285387	1	1	1	B4E909	0	871.431	1.6825	High
	FALSE	High	EFGGELIDGGPWMR	1xOxidation [M13]	0.0517151	0.00330369	1	1	1	B4E909	0	1579.72	1.8415	High
	FALSE	High	DYVNPGSEILSAEMMLR	2xOxidation [M14; M15]	0.0542782	0.00344544	1	1	1	B4E909	0	1956.9	1.45781	High
	Master Protein	B4E8A5	Periplasmic cystine-binding protein OS=Burkholderia cenocepacia (strain ATCC BAA-245 / DSM 16553 / LMG 16656 / NCTC 13227 / J2315 / CF5610) OX=216591 GN=BCAL1610 PE=3 SV=1	65.1515	14	24	14	1	264	28.366	9.44	68.5338	14
	Checked	Confidence	Sequence	Modifications	Qvality PEP	Qvality q-value	# Protein Groups	# Proteins	# PSMs	Master Protein Accessions	# Missed Cleavages	Theo. MH+ [Da]	XCorr Sequest HT	Confidence Sequest HT
	FALSE	High	AEFVTTEWSGIIAGLQAGK		5.40977e-07	0	1	1	1	B4E8A5	0	1978.03	3.41266	High
	FALSE	High	NSQLPLRPGANVGSANPSGIPFK		3.42089e-06	0	1	1	2	B4E8A5	0	2321.24	3.60614	High
	FALSE	High	VGLEGTFPPFNSK		4.37035e-06	0	1	1	3	B4E8A5	0	1392.72	3.46779	High
	FALSE	High	LGVALGTNYMDMAK		1.13113e-05	0	1	1	1	B4E8A5	0	1483.73	3.32673	High
	FALSE	High	NSQLPLRPGANVGSANPSGIPFKK		2.25009e-09	0	1	1	2	B4E8A5	1	2449.33	4.32996	High
	FALSE	High	AIDDAMAQLEADGTFTK	1xOxidation [M6]	4.73872e-08	0	1	1	2	B4E8A5	0	1812.83	3.93918	High
	FALSE	High	AIDDAMAQLEADGTFTK		4.81556e-10	0	1	1	1	B4E8A5	0	1796.84	4.82467	High
	FALSE	High	ETLDFSPAYTYSSAQLIQR		2.52076e-07	0	1	1	2	B4E8A5	0	2190.07	3.04129	High
	FALSE	High	LGVALGTNYMDMAK	1xOxidation [M]	8.50423e-05	0.000227641	1	1	2	B4E8A5	0	1499.72	3.46953	High
	FALSE	High	LGVALGTNYMDMAK	2xOxidation [M10; M12]	0.00123415	0.000227641	1	1	1	B4E8A5	0	1515.72	2.98533	High
	FALSE	High	LMLAYLTK	1xOxidation [M2]	0.00506909	0.000227641	1	1	1	B4E8A5	0	968.549	2.16226	High
	FALSE	High	FDVIANQVGITDK		3.63393e-05	0.000227641	1	1	1	B4E8A5	0	1419.75	3.25978	High
	FALSE	High	SPQGELVGFDVDIAK		0.00319704	0.000227641	1	1	1	B4E8A5	0	1574.81	2.73575	High
	FALSE	High	ISDKWFGIDVTKPIK		0.00127947	0.000227641	1	1	1	B4E8A5	1	1746.98	2.38675	High
	FALSE	High	KETLDFSPAYTYSSAQLIQR		0.000829999	0.000227641	1	1	1	B4E8A5	1	2318.17	3.65689	High
	FALSE	High	DLAAGRLDAALNDR		0.0215126	0.00129628	1	1	1	B4E8A5	1	1470.77	2.73782	High
	FALSE	High	WFGIDVTKPIK		0.0312844	0.0021012	1	1	1	B4E8A5	0	1303.74	2.32921	High
	Master Protein	B4ED01	Periplasmic solute-binding protein OS=Burkholderia cenocepacia (strain ATCC BAA-245 / DSM 16553 / LMG 16656 / NCTC 13227 / J2315 / CF5610) OX=216591 GN=BCAL1065 PE=3 SV=1	65.5303	13	24	13	1	264	28.188	8.78	65.6984	13
	Checked	Confidence	Sequence	Modifications	Qvality PEP	Qvality q-value	# Protein Groups	# Proteins	# PSMs	Master Protein Accessions	# Missed Cleavages	Theo. MH+ [Da]	XCorr Sequest HT	Confidence Sequest HT
	FALSE	High	KFDAINSDMTITDQR		1.19823e-05	0	1	1	2	B4ED01	1	1754.84	3.89934	High
	FALSE	High	FDAINSDMTITDQR		1.0773e-07	0	1	1	1	B4ED01	0	1626.74	3.8542	High
	FALSE	High	FDAINSDMTITDQR	1xOxidation [M8]	1.4515e-06	0	1	1	1	B4ED01	0	1642.74	3.25229	High
	FALSE	High	LDATFQDSEAGSK		9.69633e-07	0	1	1	2	B4ED01	0	1368.63	3.34433	High
	FALSE	High	VGVLQGTIQEAYAK		3.82191e-05	0.000227641	1	1	2	B4ED01	0	1476.81	3.40617	High
	FALSE	High	KYFSVPVTLK		0.00529274	0.000227641	1	1	2	B4ED01	1	1181.69	2.31653	High
	FALSE	High	QGSGLLPTPQSLK		0.00236189	0.000227641	1	1	1	B4ED01	0	1325.74	2.55001	High
	FALSE	High	WAPAGVEVVPYQTQDLAYADLK		0.000147067	0.000227641	1	1	2	B4ED01	0	2434.23	2.58326	High
	FALSE	High	HAIAFTDPIYTIPNQLIAK		5.55899e-05	0.000227641	1	1	3	B4ED01	0	2126.16	3.28936	High
	FALSE	High	FGVEASYAPFEYK		9.75216e-05	0.000227641	1	1	1	B4ED01	0	1507.71	3.77828	High
	FALSE	High	GFLTKPQGQGFAFAGGTVSDTEILGSGVGFGLR		2.29155e-05	0.000227641	1	1	1	B4ED01	0	3271.67	3.57677	High
	FALSE	High	ADGTIDNLAK		0.000285463	0.000227641	1	1	1	B4ED01	0	1017.52	2.72865	High
	FALSE	High	TALDQALK		0.00499665	0.000227641	1	1	1	B4ED01	0	859.488	2.23533	High
	FALSE	High	KFDAINSDMTITDQR	1xOxidation [M9]	0.0138368	0.000969822	1	1	3	B4ED01	1	1770.83	2.32666	High
	FALSE	High	ELKADGTIDNLAK		0.0542782	0.00344544	1	1	1	B4ED01	1	1387.74	2.42716	High
	Master Protein	B4E8T0	Putative ribose transport system, substrate-binding protein OS=Burkholderia cenocepacia (strain ATCC BAA-245 / DSM 16553 / LMG 16656 / NCTC 13227 / J2315 / CF5610) OX=216591 GN=BCAL1657 PE=4 SV=1	62.9747	15	24	15	1	316	33.555	9.44	61.6523	15
	Checked	Confidence	Sequence	Modifications	Qvality PEP	Qvality q-value	# Protein Groups	# Proteins	# PSMs	Master Protein Accessions	# Missed Cleavages	Theo. MH+ [Da]	XCorr Sequest HT	Confidence Sequest HT
	FALSE	High	SLANEFFLTMETGAK		1.64061e-06	0	1	1	1	B4E8T0	0	1658.81	3.50588	High
	FALSE	High	GNAVAAAMLNEYPNLK		2.05115e-06	0	1	1	1	B4E8T0	0	1675.85	3.63923	High
	FALSE	High	AGDQVGIVEGVSTTTNAQQR		3.43238e-10	0	1	1	2	B4E8T0	0	2031.01	3.884	High
	FALSE	High	VDAIVIAPADSK		8.75294e-05	0.000227641	1	1	1	B4E8T0	0	1198.67	3.73429	High
	FALSE	High	GNAVAAAMLNEYPNLK	1xOxidation [M8]	0.000456145	0.000227641	1	1	1	B4E8T0	0	1691.84	3.25003	High
	FALSE	High	HNANQFDLITNGIK		0.000678219	0.000227641	1	1	2	B4E8T0	0	1584.81	3.41012	High
	FALSE	High	SLANEFFLTMETGAK	1xOxidation [M10]	0.00284882	0.000227641	1	1	1	B4E8T0	0	1674.8	1.84739	High
	FALSE	High	HNANQFDLITNGIKDETDTANQIR		8.81625e-05	0.000227641	1	1	1	B4E8T0	1	2728.33	3.44963	High
	FALSE	High	AVDAGIIVVNIDNR		0.000744888	0.000227641	1	1	1	B4E8T0	0	1468.81	3.13831	High
	FALSE	High	QAVFGIDTALK		0.00388359	0.000227641	1	1	1	B4E8T0	0	1162.65	2.31501	High
	FALSE	High	QADMSGVVETPVDLVTK		5.63968e-05	0.000227641	1	1	2	B4E8T0	0	1788.9	3.45631	High
	FALSE	High	QADMSGVVETPVDLVTK	1xOxidation [M4]	0.00377329	0.000227641	1	1	1	B4E8T0	0	1804.9	2.35071	High
	FALSE	High	IVEQMIVSK		0.00101575	0.000227641	1	1	1	B4E8T0	0	1046.59	2.96534	High
	FALSE	High	IVEQMIVSK	1xOxidation [M5]	0.00265068	0.000227641	1	1	1	B4E8T0	0	1062.59	2.0479	High
	FALSE	High	VLATADQYAAK		0.000281376	0.000227641	1	1	1	B4E8T0	0	1150.61	3.27505	High
	FALSE	High	VLVVGYDNINAIKPMLK		0.0167746	0.000969822	1	1	2	B4E8T0	0	1887.08	2.17174	High
	FALSE	High	VVSVQSGEWEIDK		0.0200387	0.00129628	1	1	1	B4E8T0	0	1475.74	2.04257	High
	FALSE	High	NLNVPFVGPDNR		0.0216657	0.00129628	1	1	1	B4E8T0	0	1341.69	2.81616	High
	FALSE	High	VLVVGYDNINAIKPMLK	1xOxidation [M15]	0.0283465	0.00144346	1	1	1	B4E8T0	0	1903.07	2.38594	High
	FALSE	High	KIGDYLAK		0.0618596	0.00386104	1	1	1	B4E8T0	1	907.525	2.25151	High
	Master Protein	B4EF00	Periplasmic solute-binding protein OS=Burkholderia cenocepacia (strain ATCC BAA-245 / DSM 16553 / LMG 16656 / NCTC 13227 / J2315 / CF5610) OX=216591 GN=BCAL0051 PE=3 SV=1	68.7023	15	23	15	1	262	27.794	8.73	65.3885	15
	Checked	Confidence	Sequence	Modifications	Qvality PEP	Qvality q-value	# Protein Groups	# Proteins	# PSMs	Master Protein Accessions	# Missed Cleavages	Theo. MH+ [Da]	XCorr Sequest HT	Confidence Sequest HT
	FALSE	High	ILGSGIAFGLR		1.28419e-06	0	1	1	1	B4EF00	0	1103.66	3.57251	High
	FALSE	High	FDAINSAMNATEQR	1xOxidation [M8]	1.01246e-06	0	1	1	2	B4EF00	0	1583.71	3.62881	High
	FALSE	High	FGLEAQYPPFESK		2.20437e-06	0	1	1	2	B4EF00	0	1512.74	4.02547	High
	FALSE	High	KFDAINSAMNATEQR	1xOxidation [M9]	2.33515e-06	0	1	1	3	B4EF00	1	1711.81	3.40394	High
	FALSE	High	KFDAINSAMNATEQR		1.65983e-07	0	1	1	2	B4EF00	1	1695.81	5.31828	High
	FALSE	High	QAIDFTTIIYR		0.00263164	0.000227641	1	1	1	B4EF00	0	1340.72	2.38355	High
	FALSE	High	AHWEPAGVAIVAYQDQNQAYADLVAGR		2.44505e-05	0.000227641	1	1	1	B4EF00	0	2913.43	3.18554	High
	FALSE	High	LDATLVLAPSGQR		9.75216e-05	0.000227641	1	1	2	B4EF00	0	1340.75	3.81834	High
	FALSE	High	YFGDIDISTK		0.00289019	0.000227641	1	1	1	B4EF00	0	1158.57	2.39938	High
	FALSE	High	VGVLQASIQETFAK		0.00117338	0.000227641	1	1	1	B4EF00	0	1490.82	2.97427	High
	FALSE	High	GFLSRPDGK		0.00666217	0.00043742	1	1	1	B4EF00	0	976.521	2.66645	High
	FALSE	High	WVETSFDGLIPALK		0.0180121	0.00115486	1	1	1	B4EF00	0	1575.84	1.79582	High
	FALSE	High	AKLDAAIDK		0.0235887	0.00129628	1	1	1	B4EF00	1	944.541	2.45372	High
	FALSE	High	TGSGLLPTPESLK		0.0279495	0.00144346	1	1	1	B4EF00	0	1299.72	2.44092	High
	FALSE	High	GFSFVGQPVHDDK		0.0492682	0.00317122	1	1	2	B4EF00	0	1432.69	2.19693	High
	FALSE	High	VPTQLIAR		0.115541	0.00805379	1	1	1	B4EF00	0	897.552	2.10174	High
	Master Protein	B4EE31	Putative exported protein OS=Burkholderia cenocepacia (strain ATCC BAA-245 / DSM 16553 / LMG 16656 / NCTC 13227 / J2315 / CF5610) OX=216591 GN=BCAL3310 PE=3 SV=1	52.3316	12	23	12	1	193	20.976	8	62.473	12
	Checked	Confidence	Sequence	Modifications	Qvality PEP	Qvality q-value	# Protein Groups	# Proteins	# PSMs	Master Protein Accessions	# Missed Cleavages	Theo. MH+ [Da]	XCorr Sequest HT	Confidence Sequest HT
	FALSE	High	LDEHLQTAEFFDAAK		1.20357e-06	0	1	1	4	B4EE31	0	1734.83	3.63447	High
	FALSE	High	FDGDKPVSVVGNLTLHGVTKPLTLK		2.68961e-07	0	1	1	3	B4EE31	0	2635.48	4.11131	High
	FALSE	High	TGTVDVTTDIASIHTGSAK		6.44865e-06	0	1	1	2	B4EE31	0	1873.95	3.57652	High
	FALSE	High	LLITAEAVK		0.00127028	0.000227641	1	1	2	B4EE31	0	957.598	2.27525	High
	FALSE	High	LLITAEAVKQQ		0.000162683	0.000227641	1	1	1	B4EE31	1	1213.72	3.43244	High
	FALSE	High	GTIKFDGDKPVSVVGNLTLHGVTKPLTLK		0.000931532	0.000227641	1	1	2	B4EE31	1	3034.73	2.59107	High
	FALSE	High	DDFGLDYGK		0.000508256	0.000227641	1	1	3	B4EE31	0	1029.45	3.04317	High
	FALSE	High	LDEHLQTAEFFDAAKFPQANYK		2.70453e-05	0.000227641	1	1	2	B4EE31	1	2583.25	4.45757	High
	FALSE	High	SSGTVTLDR		0.000836007	0.000227641	1	1	1	B4EE31	0	935.479	2.49717	High
	FALSE	High	TKLLITAEAVKQQ		0.000103309	0.000227641	1	1	1	B4EE31	2	1442.86	2.92509	High
	FALSE	High	TKLLITAEAVK		0.0260442	0.00144346	1	1	1	B4EE31	1	1186.74	2.4222	High
	FALSE	High	FPQANYK		0.0581508	0.00371845	1	1	1	B4EE31	0	867.436	2.14038	High
	Master Protein	B4EAH7	Periplasmic serine endoprotease DegP-like OS=Burkholderia cenocepacia (strain ATCC BAA-245 / DSM 16553 / LMG 16656 / NCTC 13227 / J2315 / CF5610) OX=216591 GN=BCAL2869 (mucD1) PE=3 SV=1	49.5951	19	23	19	1	494	51.727	8.78	58.0227	19
	Checked	Confidence	Sequence	Modifications	Qvality PEP	Qvality q-value	# Protein Groups	# Proteins	# PSMs	Master Protein Accessions	# Missed Cleavages	Theo. MH+ [Da]	XCorr Sequest HT	Confidence Sequest HT
	FALSE	High	FNGRPVDAASDLPR		1.29705e-05	0	1	1	2	B4EAH7	0	1514.77	3.4612	High
	FALSE	High	IQASNLPVVAIGDSNK		8.81986e-10	0	1	1	2	B4EAH7	0	1625.89	4.65182	High
	FALSE	High	DVADSIGLPK		0.000143921	0.000227641	1	1	1	B4EAH7	0	1014.55	3.0354	High
	FALSE	High	QFADVTAQLDPQK		0.000848154	0.000227641	1	1	1	B4EAH7	0	1460.74	3.28766	High
	FALSE	High	DLPITIAETPAESTAK		7.05124e-05	0.000227641	1	1	1	B4EAH7	0	1656.87	3.074	High
	FALSE	High	QTNSLGLTVSDLTAEQMK		7.3628e-05	0.000227641	1	1	1	B4EAH7	0	1935.97	2.10862	High
	FALSE	High	QTNSLGLTVSDLTAEQMK	1xOxidation [M17]	0.000526917	0.000227641	1	1	1	B4EAH7	0	1951.96	2.30271	High
	FALSE	High	TTANVPTSGPR		2.16321e-05	0.000227641	1	1	1	B4EAH7	0	1100.57	3.24996	High
	FALSE	High	RGDNTQFVPVRPR		0.00030024	0.000227641	1	1	1	B4EAH7	1	1541.83	3.28239	High
	FALSE	High	NGVQIDGVDGPAAR		0.00107609	0.000227641	1	1	1	B4EAH7	0	1368.69	2.99998	High
	FALSE	High	VGDTDITSAK		2.17885e-05	0.000227641	1	1	1	B4EAH7	0	1006.51	3.34758	High
	FALSE	High	AEGALVSSVEPGGPADK		6.65625e-05	0.000227641	1	1	1	B4EAH7	0	1583.79	3.3355	High
	FALSE	High	IAVAIGEVTK		4.0196e-05	0.000227641	1	1	1	B4EAH7	0	1000.6	2.94004	High
	FALSE	High	VGPAVVNIR		0.000415326	0.000227641	1	1	1	B4EAH7	0	924.563	3.03688	High
	FALSE	High	AGIQPGDIILK		0.00785886	0.00043742	1	1	1	B4EAH7	0	1124.67	2.64258	High
	FALSE	High	FFGIPLPQAPGNGSNPK		0.0104693	0.000624031	1	1	1	B4EAH7	0	1740.91	2.15878	High
	FALSE	High	LIGVDDR		0.0264148	0.00144346	1	1	1	B4EAH7	0	787.431	1.66678	High
	FALSE	High	NAPAPDNPPDTEQNR		0.063579	0.00401334	1	1	1	B4EAH7	0	1635.74	1.43257	High
	FALSE	High	ATVSVWR		0.0886347	0.00507255	1	1	1	B4EAH7	0	818.452	1.92494	High
	FALSE	High	GMLPPGFDNGDMSEFFR	2xOxidation [M2; M12]	0.0886347	0.00507255	1	1	1	B4EAH7	0	1948.82	1.27916	High
	FALSE	High	GMLPPGFDNGDMSEFFR	1xOxidation [M2]	0.0941335	0.00565736	1	1	1	B4EAH7	0	1932.83	1.14164	High
	Master Protein	B4E908	Isocitrate dehydrogenase [NADP] OS=Burkholderia cenocepacia (strain ATCC BAA-245 / DSM 16553 / LMG 16656 / NCTC 13227 / J2315 / CF5610) OX=216591 GN=BCAL2735 PE=3 SV=1	35.7047	20	23	20	1	745	80.311	6.13	55.2781	20
	Checked	Confidence	Sequence	Modifications	Qvality PEP	Qvality q-value	# Protein Groups	# Proteins	# PSMs	Master Protein Accessions	# Missed Cleavages	Theo. MH+ [Da]	XCorr Sequest HT	Confidence Sequest HT
	FALSE	High	AGFNPNNGIGDLYAR		8.00444e-06	0	1	1	1	B4E908	0	1578.77	2.96547	High
	FALSE	High	GSDDLAELGQLTLKPEANIIK		9.86426e-06	0	1	1	1	B4E908	0	2225.2	3.46151	High
	FALSE	High	DTISVTGNVLR		0.00170737	0.000227641	1	1	1	B4E908	0	1174.64	2.72736	High
	FALSE	High	AQDVLFSVHLK		0.000245355	0.000227641	1	1	1	B4E908	0	1256.7	2.92939	High
	FALSE	High	HVQQFVEEGFLR		0.00106836	0.000227641	1	1	1	B4E908	0	1488.76	2.77145	High
	FALSE	High	SFIEAQIADAK		0.000298083	0.000227641	1	1	1	B4E908	0	1192.62	2.62722	High
	FALSE	High	IIAAFADVLPSEQK		0.000243593	0.000227641	1	1	1	B4E908	0	1501.83	2.44144	High
	FALSE	High	VTDEAGNVLLEHAVEAGDIWR		0.00208941	0.000227641	1	1	1	B4E908	0	2294.14	1.9716	High
	FALSE	High	LPNISASVPQLK		0.00514257	0.000227641	1	1	1	B4E908	0	1266.74	2.49127	High
	FALSE	High	DHDTNGLDIR		0.00165881	0.000227641	1	1	1	B4E908	0	1155.54	2.55826	High
	FALSE	High	GSAVNPVLR		0.00129806	0.000227641	1	1	1	B4E908	0	912.526	2.90308	High
	FALSE	High	SALIAEAGSVK		2.824e-05	0.000227641	1	1	1	B4E908	0	1045.59	2.90931	High
	FALSE	High	AGEVIDASVMSR		0.000181259	0.000227641	1	1	1	B4E908	0	1234.61	2.82823	High
	FALSE	High	AGEVIDASVMSR	1xOxidation [M10]	4.77839e-05	0.000227641	1	1	1	B4E908	0	1250.6	2.89631	High
	FALSE	High	AHVAHMSEGDFYGSEK	1xOxidation [M6]	0.00525479	0.000227641	1	1	1	B4E908	0	1780.76	1.97878	High
	FALSE	High	AHVAHMSEGDFYGSEK		2.6277e-05	0.000227641	1	1	1	B4E908	0	1764.76	3.07114	High
	FALSE	High	AAIAELQAQGYALPAYPEDPSTDEEK		0.00414367	0.000227641	1	1	2	B4E908	0	2777.32	2.38476	High
	FALSE	High	EAIEADVK		0.0106966	0.000624031	1	1	1	B4E908	0	874.452	2.16086	High
	FALSE	High	TFQIPADGVVR		0.0175067	0.000969822	1	1	1	B4E908	0	1202.65	2.48835	High
	FALSE	High	DSGGMWGPDGQLYDAK	1xOxidation [M5]	0.0335623	0.0021012	1	1	1	B4E908	0	1712.72	2.462	High
	FALSE	High	IELTTTDGAK		0.0333274	0.0021012	1	1	1	B4E908	0	1048.55	2.12669	High
	FALSE	High	DAPVQDWVK		0.0862871	0.00507255	1	1	1	B4E908	0	1057.53	2.09525	High
	Master Protein	B4ED75	Peptidyl-prolyl cis-trans isomerase OS=Burkholderia cenocepacia (strain ATCC BAA-245 / DSM 16553 / LMG 16656 / NCTC 13227 / J2315 / CF5610) OX=216591 GN=ppiA PE=3 SV=1	54.9738	11	23	11	1	191	20.268	9.42	50.9839	11
	Checked	Confidence	Sequence	Modifications	Qvality PEP	Qvality q-value	# Protein Groups	# Proteins	# PSMs	Master Protein Accessions	# Missed Cleavages	Theo. MH+ [Da]	XCorr Sequest HT	Confidence Sequest HT
	FALSE	High	GPMQDVPAQPVVIESASIVSK	1xOxidation [M3]	3.72978e-06	0	1	1	4	B4ED75	0	2168.13	3.22251	High
	FALSE	High	SVANFLDYVK		0.000329744	0.000227641	1	1	2	B4ED75	0	1155.6	3.21025	High
	FALSE	High	GPMQDVPAQPVVIESASIVSK		0.00118188	0.000227641	1	1	2	B4ED75	0	2152.13	2.46442	High
	FALSE	High	AGQYNGTIFHR		0.00170737	0.000227641	1	1	1	B4ED75	0	1263.62	1.93463	High
	FALSE	High	GFMIQGGGYK		0.000898535	0.000227641	1	1	1	B4ED75	0	1057.51	2.83214	High
	FALSE	High	GFMIQGGGYK	1xOxidation [M3]	0.00393994	0.000227641	1	1	1	B4ED75	0	1073.51	2.45109	High
	FALSE	High	NLTGTIAMAR	1xOxidation [M8]	6.51391e-05	0.000227641	1	1	4	B4ED75	0	1063.56	2.94916	High
	FALSE	High	TNFEEKPTR		0.000110232	0.000227641	1	1	2	B4ED75	0	1121.56	2.64459	High
	FALSE	High	NLTGTIAMAR		0.011327	0.000969822	1	1	1	B4ED75	0	1047.56	1.55733	High
	FALSE	High	APIPLESR		0.0247867	0.00144346	1	1	1	B4ED75	0	882.504	1.69722	High
	FALSE	High	IEGVATTSR		0.0367659	0.0022574	1	1	1	B4ED75	0	933.5	2.25041	High
	FALSE	High	VVSGLDVVK		0.0408313	0.00253736	1	1	1	B4ED75	0	915.551	2.27954	High
	FALSE	High	KIEGVATTSR		0.0434757	0.00253736	1	1	1	B4ED75	1	1061.59	2.15374	High
	FALSE	High	VELYPEK		0.0546541	0.00344544	1	1	1	B4ED75	0	877.467	2.2745	High
	Master Protein	B4EE32	Putative exported protein OS=Burkholderia cenocepacia (strain ATCC BAA-245 / DSM 16553 / LMG 16656 / NCTC 13227 / J2315 / CF5610) OX=216591 GN=BCAL3311 PE=3 SV=1	67.2043	12	22	12	1	186	19.546	9.35	62.2549	12
	Checked	Confidence	Sequence	Modifications	Qvality PEP	Qvality q-value	# Protein Groups	# Proteins	# PSMs	Master Protein Accessions	# Missed Cleavages	Theo. MH+ [Da]	XCorr Sequest HT	Confidence Sequest HT
	FALSE	High	AAQGSAQMTIDVASFDLGDK	1xOxidation [M8]	1.70364e-08	0	1	1	2	B4EE32	0	2040.95	4.33653	High
	FALSE	High	AAQGSAQMTIDVASFDLGDK		1.92238e-06	0	1	1	2	B4EE32	0	2024.96	3.58112	High
	FALSE	High	GKAETVTVPVTVAQNGATQTFDGVLPIK		3.75675e-06	0	1	1	1	B4EE32	1	2841.54	3.94186	High
	FALSE	High	DTSIVADEVQIK		2.38617e-06	0	1	1	2	B4EE32	0	1317.69	4.81142	High
	FALSE	High	TYPQATFVSSAIAPAGGNK		5.10125e-10	0	1	1	3	B4EE32	0	1879.95	4.49741	High
	FALSE	High	AETVTVPVTVAQNGATQTFDGVLPIK		9.9653e-05	0.000227641	1	1	2	B4EE32	0	2656.42	2.80556	High
	FALSE	High	SAFNVGTGEWK		0.000459446	0.000227641	1	1	1	B4EE32	0	1195.57	2.95264	High
	FALSE	High	MYNDQVAGK		0.0001071	0.000227641	1	1	1	B4EE32	0	1025.47	3.05727	High
	FALSE	High	MYNDQVAGK	1xOxidation [M1]	0.000125502	0.000227641	1	1	1	B4EE32	0	1041.47	2.48764	High
	FALSE	High	GKAETVTVPVTVAQNGATQTFDGVLPIKR		0.00967597	0.000624031	1	1	2	B4EE32	2	2997.64	3.30179	High
	FALSE	High	FHLVATK		0.0157327	0.000969822	1	1	1	B4EE32	0	815.477	2.05611	High
	FALSE	High	QMNVPTEGAFKK		0.0328625	0.0021012	1	1	2	B4EE32	1	1349.69	1.9794	High
	FALSE	High	QMNVPTEGAFK		0.0953972	0.00580672	1	1	1	B4EE32	0	1221.59	1.87995	High
	FALSE	High	DWFDAK		0.0999434	0.00637138	1	1	1	B4EE32	0	781.352	2.39037	High
	Master Protein	B4EB40	30S ribosomal protein S1 OS=Burkholderia cenocepacia (strain ATCC BAA-245 / DSM 16553 / LMG 16656 / NCTC 13227 / J2315 / CF5610) OX=216591 GN=BCAL2950 (rpsA) PE=3 SV=1	35.614	17	22	17	1	570	62.229	5.2	60.8909	17
	Checked	Confidence	Sequence	Modifications	Qvality PEP	Qvality q-value	# Protein Groups	# Proteins	# PSMs	Master Protein Accessions	# Missed Cleavages	Theo. MH+ [Da]	XCorr Sequest HT	Confidence Sequest HT
	FALSE	High	AVIEATQGEER		7.18455e-06	0	1	1	1	B4EB40	0	1202.6	3.22163	High
	FALSE	High	AGEVISAEVVR		2.36904e-06	0	1	1	1	B4EB40	0	1129.62	3.98858	High
	FALSE	High	HPSEVLSVGQEVTAK		1.22441e-05	0	1	1	2	B4EB40	0	1580.83	2.86662	High
	FALSE	High	GLQSDSSAAATGTTNLGALLK		9.97981e-07	0	1	1	2	B4EB40	0	1976.03	3.31954	High
	FALSE	High	VNAMVINIDR		1.26021e-05	0	1	1	1	B4EB40	0	1144.61	3.49642	High
	FALSE	High	ALDNNELVTGTITGK		0.000119327	0.000227641	1	1	1	B4EB40	0	1545.81	3.16781	High
	FALSE	High	VDHNFVVVNAGLK		0.000104809	0.000227641	1	1	2	B4EB40	0	1411.77	2.33208	High
	FALSE	High	GAVVTLTGDVEGYLR		8.56574e-05	0.000227641	1	1	1	B4EB40	0	1549.82	3.6432	High
	FALSE	High	KGDEVEAIVLGIDVEK		0.000226649	0.000227641	1	1	2	B4EB40	1	1713.93	2.73909	High
	FALSE	High	QLGDDPWEGISR		0.00326691	0.000227641	1	1	1	B4EB40	0	1372.65	2.61912	High
	FALSE	High	QLEGDPFSNYVAMNDK		0.0043894	0.000227641	1	1	1	B4EB40	0	1827.82	2.17616	High
	FALSE	High	GGMTVMVNGIR	2xOxidation [M3; M6]	0.00103797	0.000227641	1	1	1	B4EB40	0	1166.57	1.84946	High
	FALSE	High	EGAIVNGVVK		0.00445306	0.000227641	1	1	1	B4EB40	0	985.568	2.54106	High
	FALSE	High	RAVIEATQGEER		0.00445306	0.000227641	1	1	1	B4EB40	1	1358.7	2.492	High
	FALSE	High	DSAEQQEAIR		7.74372e-05	0.000227641	1	1	1	B4EB40	0	1146.54	3.53232	High
	FALSE	High	AKDSAEQQEAIR		4.91811e-05	0.000227641	1	1	1	B4EB40	1	1345.67	2.71586	High
	FALSE	High	VNAMVINIDR	1xOxidation [M4]	3.28527e-05	0.000227641	1	1	1	B4EB40	0	1160.61	3.18682	High
	FALSE	High	AFLPGSLVDTRPVK		0.140311	0.00980801	1	1	1	B4EB40	0	1499.86	1.58331	High
	Master Protein	B4EDC0	Tol-Pal system protein TolB OS=Burkholderia cenocepacia (strain ATCC BAA-245 / DSM 16553 / LMG 16656 / NCTC 13227 / J2315 / CF5610) OX=216591 GN=BCAL3203 (tolB) PE=3 SV=1	58.2367	17	22	17	1	431	45.755	9.57	60.3539	17
	Checked	Confidence	Sequence	Modifications	Qvality PEP	Qvality q-value	# Protein Groups	# Proteins	# PSMs	Master Protein Accessions	# Missed Cleavages	Theo. MH+ [Da]	XCorr Sequest HT	Confidence Sequest HT
	FALSE	High	NVLAAVPSDGSAPPQILSVQGGSVR		8.21573e-07	0	1	1	2	B4EDC0	0	2419.29	2.8499	High
	FALSE	High	LYVQDLQTGAANAITNTNR		8.94786e-10	0	1	1	2	B4EDC0	0	2063.05	5.06179	High
	FALSE	High	QQSLGGLSLTATDTTLR		1.35435e-05	0	1	1	1	B4EDC0	0	1761.93	3.72058	High
	FALSE	High	VTFTGSYNTSPR		4.62963e-06	0	1	1	1	B4EDC0	0	1329.64	3.59122	High
	FALSE	High	FTNIDAGSTPVPETASVDLGAWK		4.27691e-06	0	1	1	2	B4EDC0	0	2376.17	2.80757	High
	FALSE	High	LTQSSSIDTEPFYSPDGR		4.0084e-06	0	1	1	1	B4EDC0	0	1999.92	2.14443	High
	FALSE	High	GANAFVAGSVNR		4.97547e-06	0	1	1	1	B4EDC0	0	1162.6	3.39233	High
	FALSE	High	DESPSFAANGQYLLYATQSGGR		0.000100374	0.000227641	1	1	1	B4EDC0	0	2332.08	2.64316	High
	FALSE	High	IALSSTEPIISPAWSPSGTK		0.000462771	0.000227641	1	1	1	B4EDC0	0	2042.08	2.76912	High
	FALSE	High	VNFILYDTVK		0.00105306	0.000227641	1	1	1	B4EDC0	0	1211.67	3.4717	High
	FALSE	High	KKPIVYIHDLPTGR		0.00358772	0.000227641	1	1	2	B4EDC0	1	1636.95	2.7113	High
	FALSE	High	MPAQGESAGAAQR		6.90044e-05	0.000227641	1	1	1	B4EDC0	0	1273.6	2.10368	High
	FALSE	High	YQLQISDSDGQNAR		2.29155e-05	0.000227641	1	1	1	B4EDC0	0	1594.75	2.75621	High
	FALSE	High	VAYVSFER		0.00346077	0.000227641	1	1	1	B4EDC0	0	970.499	2.31201	High
	FALSE	High	IADYIYQK		0.00252024	0.000227641	1	1	1	B4EDC0	0	1013.53	2.40835	High
	FALSE	High	MPAQGESAGAAQR	1xOxidation [M1]	0.0108509	0.000624031	1	1	1	B4EDC0	0	1289.59	0.658817	High
	FALSE	High	WIYFTSDR		0.0317276	0.0021012	1	1	1	B4EDC0	0	1087.52	1.98517	High
	FALSE	High	GGAPQIYR		0.0414052	0.00253736	1	1	1	B4EDC0	0	861.458	2.33686	High
	Master Protein	B4EBE6	Chaperone SurA OS=Burkholderia cenocepacia (strain ATCC BAA-245 / DSM 16553 / LMG 16656 / NCTC 13227 / J2315 / CF5610) OX=216591 GN=surA PE=3 SV=1	43.4389	15	22	15	1	442	47.949	6.99	58.2803	15
	Checked	Confidence	Sequence	Modifications	Qvality PEP	Qvality q-value	# Protein Groups	# Proteins	# PSMs	Master Protein Accessions	# Missed Cleavages	Theo. MH+ [Da]	XCorr Sequest HT	Confidence Sequest HT
	FALSE	High	APTNAPQADIEAAQK		1.82279e-07	0	1	1	1	B4EBE6	0	1524.77	3.84825	High
	FALSE	High	LAQANGMTLDQYR		2.4383e-06	0	1	1	1	B4EBE6	0	1480.72	3.37249	High
	FALSE	High	VDDATVQATLQR		1.11187e-06	0	1	1	1	B4EBE6	0	1316.68	4.28794	High
	FALSE	High	EAEGSVQQQMDIAR		2.83656e-06	0	1	1	1	B4EBE6	0	1561.73	2.74834	High
	FALSE	High	SPSALPADVVEAASK		1.099e-05	0	1	1	1	B4EBE6	0	1441.75	3.03131	High
	FALSE	High	AMNNLQDGQISQPIR	1xOxidation [M2]	1.01527e-05	0	1	1	1	B4EBE6	0	1700.84	3.21549	High
	FALSE	High	ITVSDAEVANYIASQR		2.60884e-05	0.000227641	1	1	2	B4EBE6	0	1736.88	3.47457	High
	FALSE	High	LRPGQVNPTLIR		0.00179578	0.000227641	1	1	2	B4EBE6	0	1363.82	2.3999	High
	FALSE	High	LAQANGMTLDQYR	1xOxidation [M7]	0.000394881	0.000227641	1	1	1	B4EBE6	0	1496.72	2.73046	High
	FALSE	High	GPNASQQQDLR		0.00380057	0.000227641	1	1	1	B4EBE6	0	1213.59	2.97662	High
	FALSE	High	EAEGSVQQQMDIAR	1xOxidation [M10]	0.000409379	0.000227641	1	1	1	B4EBE6	0	1577.72	2.69732	High
	FALSE	High	NQVEAGGDFAK		0.000566322	0.000227641	1	1	1	B4EBE6	0	1135.54	2.92825	High
	FALSE	High	KAEALLQQAK		0.000311262	0.000227641	1	1	1	B4EBE6	1	1099.65	3.04891	High
	FALSE	High	GQVLNQMVLER		0.00585352	0.000227641	1	1	1	B4EBE6	0	1286.69	2.93723	High
	FALSE	High	GQVLNQMVLER	1xOxidation [M7]	0.00408442	0.000227641	1	1	1	B4EBE6	0	1302.68	2.88892	High
	FALSE	High	AMNNLQDGQISQPIR		0.00391167	0.000227641	1	1	1	B4EBE6	0	1684.84	2.77428	High
	FALSE	High	VPDGFEIVR		0.00981565	0.000624031	1	1	1	B4EBE6	0	1031.55	2.33451	High
	FALSE	High	TEYGYHLIQVLNR		0.0170152	0.000969822	1	1	1	B4EBE6	0	1605.84	1.88423	High
	FALSE	High	LQQQNAPVPPADQLR		0.063145	0.00386104	1	1	2	B4EBE6	0	1674.89	1.90163	High
	Master Protein	B4EHT3	ABC transporter, substrate-binding protein OS=Burkholderia cenocepacia (strain ATCC BAA-245 / DSM 16553 / LMG 16656 / NCTC 13227 / J2315 / CF5610) OX=216591 GN=BCAM1293 PE=4 SV=1	46.3462	19	22	19	1	520	57.413	9.11	54.3009	19
	Checked	Confidence	Sequence	Modifications	Qvality PEP	Qvality q-value	# Protein Groups	# Proteins	# PSMs	Master Protein Accessions	# Missed Cleavages	Theo. MH+ [Da]	XCorr Sequest HT	Confidence Sequest HT
	FALSE	High	AIQFVQQQLAQVGVK		5.83976e-08	0	1	1	1	B4EHT3	0	1656.94	4.36034	High
	FALSE	High	DIALHPVGTGPFEFVEWK		4.46583e-06	0	1	1	2	B4EHT3	0	2042.04	2.72169	High
	FALSE	High	LVNVLATGYEASPDAK		1.81472e-06	0	1	1	1	B4EHT3	0	1647.86	3.9532	High
	FALSE	High	VQVQALEAGER		9.17862e-06	0	1	1	1	B4EHT3	0	1199.64	2.97221	High
	FALSE	High	TGEADFAFR		6.3746e-05	0.000227641	1	1	1	B4EHT3	0	1013.47	3.57655	High
	FALSE	High	VAFSGFATPSTGVVPQGVDYATK		0.00106836	0.000227641	1	1	1	B4EHT3	0	2299.16	2.94464	High
	FALSE	High	SFYQGLFGFDK		0.000225021	0.000227641	1	1	1	B4EHT3	0	1308.63	2.69942	High
	FALSE	High	IDAIDWKPVVDNNTR		0.00445306	0.000227641	1	1	1	B4EHT3	0	1755.9	2.24592	High
	FALSE	High	IPFEQAADLK		0.00624484	0.000227641	1	1	1	B4EHT3	0	1131.6	2.12542	High
	FALSE	High	LVNTAYYK		0.00353639	0.000227641	1	1	1	B4EHT3	0	971.52	2.64397	High
	FALSE	High	FHDGTDFNAAAVK		5.84656e-05	0.000227641	1	1	2	B4EHT3	0	1392.65	3.65156	High
	FALSE	High	KAELYADAQK		0.000129173	0.000227641	1	1	1	B4EHT3	1	1136.59	3.20977	High
	FALSE	High	VESAPDPAK		0.00721004	0.00043742	1	1	1	B4EHT3	0	913.463	2.36038	High
	FALSE	High	NDTVDGDLTK		0.00862727	0.000624031	1	1	1	B4EHT3	0	1077.51	2.22584	High
	FALSE	High	LQGAYVMPDGSFNFDEISLK		0.0148604	0.000969822	1	1	1	B4EHT3	0	2231.07	2.06544	High
	FALSE	High	YVSLNMLQKPFDNPK		0.0216657	0.00129628	1	1	1	B4EHT3	0	1793.93	2.13098	High
	FALSE	High	ALETVDR		0.0251398	0.00144346	1	1	1	B4EHT3	0	803.426	1.75042	High
	FALSE	High	LQGAYVMPDGSFNFDEISLK	1xOxidation [M7]	0.0437795	0.00253736	1	1	1	B4EHT3	0	2247.06	1.81816	High
	FALSE	High	QALNYAVNK		0.0506525	0.00330369	1	1	1	B4EHT3	0	1020.55	1.47977	High
	FALSE	High	VDVVERPSIVQR		0.0627137	0.00386104	1	1	1	B4EHT3	0	1396.79	1.73043	High
	Master Protein	B4E628	Putative exported protein OS=Burkholderia cenocepacia (strain ATCC BAA-245 / DSM 16553 / LMG 16656 / NCTC 13227 / J2315 / CF5610) OX=216591 GN=BCAL0305 PE=4 SV=1	50.7177	8	21	8	1	209	23.688	9.52	62.0695	8
	Checked	Confidence	Sequence	Modifications	Qvality PEP	Qvality q-value	# Protein Groups	# Proteins	# PSMs	Master Protein Accessions	# Missed Cleavages	Theo. MH+ [Da]	XCorr Sequest HT	Confidence Sequest HT
	FALSE	High	TVAMNNGQPVQIDYR		4.45351e-07	0	1	1	2	B4E628	0	1705.83	3.53019	High
	FALSE	High	TATAEQQQQVQEQFK		1.93093e-07	0	1	1	2	B4E628	0	1763.86	4.15355	High
	FALSE	High	TYSGALAQLKPDQQIQYPPFR		4.81556e-10	0	1	1	5	B4E628	0	2421.26	4.40508	High
	FALSE	High	IQQSGVEGLIQFLTQR		5.27949e-08	0	1	1	2	B4E628	0	1816.99	4.79731	High
	FALSE	High	DILPYTDFR		0.00241354	0.000227641	1	1	1	B4E628	0	1139.57	2.16754	High
	FALSE	High	ADPADTDVVVK		0.00200093	0.000227641	1	1	1	B4E628	0	1129.57	2.25666	High
	FALSE	High	TTQLAMGR		0.00278787	0.000227641	1	1	1	B4E628	0	877.456	2.48484	High
	FALSE	High	TVAMNNGQPVQIDYR	1xOxidation [M4]	3.14628e-05	0.000227641	1	1	5	B4E628	0	1721.83	3.34649	High
	FALSE	High	TATQQVLDEVK		4.10743e-05	0.000227641	1	1	2	B4E628	0	1231.65	3.6562	High
	Master Protein	B4EA13	Periplasmic serine endoprotease DegP-like OS=Burkholderia cenocepacia (strain ATCC BAA-245 / DSM 16553 / LMG 16656 / NCTC 13227 / J2315 / CF5610) OX=216591 GN=BCAL2829 PE=3 SV=1	46.5587	15	21	15	1	494	50.936	8.18	58.7548	15
	Checked	Confidence	Sequence	Modifications	Qvality PEP	Qvality q-value	# Protein Groups	# Proteins	# PSMs	Master Protein Accessions	# Missed Cleavages	Theo. MH+ [Da]	XCorr Sequest HT	Confidence Sequest HT
	FALSE	High	APQPQLPIDPSDPFYQFFK		8.17932e-06	0	1	1	2	B4EA13	0	2235.11	4.10567	High
	FALSE	High	LGVAVQGLNQTLASSFGLQKPDGALVSSVDANGPAAK		8.13424e-08	0	1	1	2	B4EA13	0	3580.9	5.29504	High
	FALSE	High	AGLQPGDVILSVNGSPVADSTSLPAQIANLKPGSK		7.50192e-06	0	1	1	2	B4EA13	0	3401.83	2.66608	High
	FALSE	High	SITVTLGAMADAK		1.3901e-06	0	1	1	1	B4EA13	0	1277.68	3.35277	High
	FALSE	High	TGIPDFSGLVETYGPAVVNISAK		1.33352e-08	0	1	1	2	B4EA13	0	2335.22	5.11283	High
	FALSE	High	ADLQIWR		0.0062001	0.000227641	1	1	1	B4EA13	0	901.489	2.57816	High
	FALSE	High	IDASGLPIVK		9.75216e-05	0.000227641	1	1	1	B4EA13	0	1012.6	2.83329	High
	FALSE	High	RAPQPQLPIDPSDPFYQFFK		6.4207e-05	0.000227641	1	1	1	B4EA13	1	2391.21	3.62827	High
	FALSE	High	GAGNSLALLIQR		2.04206e-05	0.000227641	1	1	1	B4EA13	0	1212.71	3.2324	High
	FALSE	High	LASNDGGPVEQGR		8.81625e-05	0.000227641	1	1	1	B4EA13	0	1299.63	3.97645	High
	FALSE	High	SITVTLGAMADAK	1xOxidation [M9]	4.67621e-05	0.000227641	1	1	1	B4EA13	0	1293.67	2.90323	High
	FALSE	High	VGQWVVAIGSPYGFDNTVTSGIISAK		0.0104693	0.000624031	1	1	2	B4EA13	0	2666.38	2.11009	High
	FALSE	High	VKDELVK		0.0365093	0.0022574	1	1	1	B4EA13	1	830.498	2.08894	High
	FALSE	High	QSDVAVLK		0.0496108	0.00330369	1	1	1	B4EA13	0	859.488	1.2996	High
	FALSE	High	VVGSDKQSDVAVLK		0.0718904	0.00473322	1	1	1	B4EA13	1	1444.8	1.93844	High
	FALSE	High	LGVAVRPLSPQER		0.097322	0.00609131	1	1	1	B4EA13	0	1421.82	1.48009	High
	Master Protein	B4E5V9	Ribonucleoside-diphosphate reductase OS=Burkholderia cenocepacia (strain ATCC BAA-245 / DSM 16553 / LMG 16656 / NCTC 13227 / J2315 / CF5610) OX=216591 GN=BCAL3429 PE=3 SV=1	21.0369	18	21	18	1	1003	109.975	6.33	46.5311	18
	Checked	Confidence	Sequence	Modifications	Qvality PEP	Qvality q-value	# Protein Groups	# Proteins	# PSMs	Master Protein Accessions	# Missed Cleavages	Theo. MH+ [Da]	XCorr Sequest HT	Confidence Sequest HT
	FALSE	High	EILGEEVVQAEMSTR		8.35802e-06	0	1	1	1	B4E5V9	0	1690.83	3.12003	High
	FALSE	High	AFLAVNGGQGAASAR		3.4514e-08	0	1	1	1	B4E5V9	0	1389.72	4.29074	High
	FALSE	High	FAGGLGNDWTR		1.12301e-05	0	1	1	1	B4E5V9	0	1193.57	3.08817	High
	FALSE	High	VVNDTAVAVNQGGK		3.98631e-08	0	1	1	1	B4E5V9	0	1371.72	3.81054	High
	FALSE	High	SNLSGEFTVVNEYLVR		1.78083e-05	0	1	1	1	B4E5V9	0	1826.93	2.16664	High
	FALSE	High	TPYASEAAVEFADR		1.98405e-05	0.000227641	1	1	1	B4E5V9	0	1526.71	3.02904	High
	FALSE	High	FGADFEK		0.00377329	0.000227641	1	1	1	B4E5V9	0	813.378	1.95724	High
	FALSE	High	EQVEQLTHNVVR		0.00138512	0.000227641	1	1	2	B4E5V9	0	1451.76	2.66198	High
	FALSE	High	NGSVVSFEPSK		0.000668506	0.000227641	1	1	1	B4E5V9	0	1150.57	3.03162	High
	FALSE	High	GVDAGLLDDK		5.68046e-05	0.000227641	1	1	1	B4E5V9	0	1002.51	3.19775	High
	FALSE	High	ALAPQATFADYK		0.011166	0.000969822	1	1	1	B4E5V9	0	1295.66	2.6137	High
	FALSE	High	YAEYFPQFLK		0.0133514	0.000969822	1	1	1	B4E5V9	0	1305.65	2.50934	High
	FALSE	High	MLDNVIDINYYAVPK		0.0295711	0.0018013	1	1	1	B4E5V9	0	1767.9	1.82028	High
	FALSE	High	VAMGLSLNEIDR		0.0383427	0.0022574	1	1	1	B4E5V9	0	1317.68	1.73801	High
	FALSE	High	TMIEKDPAYSQVTAR		0.0589562	0.00371845	1	1	1	B4E5V9	1	1709.85	1.75751	High
	FALSE	High	AYVLYR		0.0753904	0.00481329	1	1	1	B4E5V9	0	784.435	1.50436	High
	FALSE	High	MLDNVIDINYYAVPK	1xOxidation [M1]	0.0817636	0.00481329	1	1	1	B4E5V9	0	1783.89	1.76234	High
	FALSE	High	SQGVVPFLK		0.0941335	0.00565736	1	1	1	B4E5V9	0	974.567	2.2355	High
	FALSE	High	ILLHTIR		0.103996	0.00694598	1	1	1	B4E5V9	0	865.562	1.7407	High
	FALSE	High	EILGEEVVQAEMSTR	1xOxidation [M12]	0.135013	0.00896455	1	1	1	B4E5V9	0	1706.83	1.37356	High
	Master Protein	B4E5A9	50S ribosomal protein L1 OS=Burkholderia cenocepacia (strain ATCC BAA-245 / DSM 16553 / LMG 16656 / NCTC 13227 / J2315 / CF5610) OX=216591 GN=BCAL0223 (rplA) PE=3 SV=1	64.6552	13	20	13	1	232	24.338	9.7	57.1471	13
	Checked	Confidence	Sequence	Modifications	Qvality PEP	Qvality q-value	# Protein Groups	# Proteins	# PSMs	Master Protein Accessions	# Missed Cleavages	Theo. MH+ [Da]	XCorr Sequest HT	Confidence Sequest HT
	FALSE	High	IVGTLGQILGPR		1.07253e-06	0	1	1	1	B4E5A9	0	1223.75	3.51247	High
	FALSE	High	IALSSTMGVGVR		7.64467e-07	0	1	1	1	B4E5A9	0	1190.66	3.72548	High
	FALSE	High	AGQMDFDIVIASPDTMR	2xOxidation [M4; M16]	1.4244e-05	0	1	1	1	B4E5A9	0	1898.86	3.14623	High
	FALSE	High	AAGAEIVGMEDLAEQIK		1.95028e-06	0	1	1	2	B4E5A9	0	1744.88	3.09515	High
	FALSE	High	SNLSALIEALQK		1.26021e-05	0	1	1	1	B4E5A9	0	1286.73	3.84863	High
	FALSE	High	AAGAEIVGMEDLAEQIK	1xOxidation [M9]	1.81973e-05	0	1	1	1	B4E5A9	0	1760.87	2.90636	High
	FALSE	High	LYAIEDALSLVK		1.10389e-06	0	1	1	1	B4E5A9	0	1334.76	4.06967	High
	FALSE	High	AGQMDFDIVIASPDTMR	1xOxidation [M]	3.93365e-05	0.000227641	1	1	2	B4E5A9	0	1882.87	3.19782	High
	FALSE	High	AGQMDFDIVIASPDTMR		0.00255684	0.000227641	1	1	1	B4E5A9	0	1866.87	3.17895	High
	FALSE	High	AGIIHATIGR		0.000424409	0.000227641	1	1	1	B4E5A9	0	1008.59	2.09704	High
	FALSE	High	VDQATLAAQ		0.00183505	0.000227641	1	1	1	B4E5A9	0	916.473	2.73145	High
	FALSE	High	AGQVQFR		0.00306174	0.000227641	1	1	1	B4E5A9	0	805.432	3.00051	High
	FALSE	High	IALSSTMGVGVR	1xOxidation [M7]	0.000595647	0.000227641	1	1	1	B4E5A9	0	1206.65	2.69772	High
	FALSE	High	VGTVTPDVATAVK		0.000459446	0.000227641	1	1	1	B4E5A9	0	1257.7	2.20565	High
	FALSE	High	ASFEPTALR		0.00114826	0.000227641	1	1	1	B4E5A9	0	991.521	2.61352	High
	FALSE	High	GSVVLPAGTGK		0.0158453	0.000969822	1	1	2	B4E5A9	0	985.568	2.03638	High
	FALSE	High	VAVFAQGEK		0.0475887	0.00285387	1	1	1	B4E5A9	0	948.515	2.24859	High
	Master Protein	B4EAJ6	Ribonuclease E OS=Burkholderia cenocepacia (strain ATCC BAA-245 / DSM 16553 / LMG 16656 / NCTC 13227 / J2315 / CF5610) OX=216591 GN=BCAL2888 (rne1) PE=3 SV=1	16.888	16	20	16	1	1054	114.287	5.82	51.9097	16
	Checked	Confidence	Sequence	Modifications	Qvality PEP	Qvality q-value	# Protein Groups	# Proteins	# PSMs	Master Protein Accessions	# Missed Cleavages	Theo. MH+ [Da]	XCorr Sequest HT	Confidence Sequest HT
	FALSE	High	FAAAQEAASR		6.78219e-06	0	1	1	1	B4EAJ6	0	1021.51	3.18508	High
	FALSE	High	VAAEALPGAELAADAEAGAR		4.29594e-07	0	1	1	2	B4EAJ6	0	1852.94	4.20158	High
	FALSE	High	VGIVLIPNK		0.00536945	0.000227641	1	1	1	B4EAJ6	0	952.619	2.14916	High
	FALSE	High	EGQELIVQVEK		0.000147067	0.000227641	1	1	1	B4EAJ6	0	1271.68	3.01451	High
	FALSE	High	FQIEHQIETAYSR		5.06192e-05	0.000227641	1	1	2	B4EAJ6	0	1621.8	2.64293	High
	FALSE	High	MLFNATQQEELR		0.00112368	0.000227641	1	1	1	B4EAJ6	0	1479.73	2.00009	High
	FALSE	High	MLFNATQQEELR	1xOxidation [M1]	0.00268918	0.000227641	1	1	1	B4EAJ6	0	1495.72	2.88361	High
	FALSE	High	GAALTTFISLAGR		0.000972732	0.000227641	1	1	1	B4EAJ6	0	1277.72	2.49111	High
	FALSE	High	GENHPEPETDKVAAEALPGAELAADAEAGAR		0.00265068	0.000227641	1	1	1	B4EAJ6	1	3086.47	2.99862	High
	FALSE	High	AFMDIVMPDNVAK		0.00224564	0.000227641	1	1	1	B4EAJ6	0	1450.71	2.71544	High
	FALSE	High	RKPTQHAATLETVTR		0.000238381	0.000227641	1	1	1	B4EAJ6	1	1708.95	2.82576	High
	FALSE	High	KPTQHAATLETVTR		4.91811e-05	0.000227641	1	1	1	B4EAJ6	0	1552.84	2.22569	High
	FALSE	High	GADIEETATR		0.000187911	0.000227641	1	1	1	B4EAJ6	0	1062.51	3.11937	High
	FALSE	High	ELESETGYSK		0.00926867	0.000624031	1	1	1	B4EAJ6	0	1142.52	2.08938	High
	FALSE	High	ERAEQPEGVEATGR		0.0170152	0.000969822	1	1	1	B4EAJ6	1	1528.74	2.17373	High
	FALSE	High	HGFLPFK		0.0123421	0.000969822	1	1	1	B4EAJ6	0	845.467	2.06226	High
	FALSE	High	AFMDIVMPDNVAK	1xOxidation [M7]	0.0845643	0.00495119	1	1	1	B4EAJ6	0	1466.7	1.67845	High
	FALSE	High	YHDDVPLFSR		0.134147	0.00896455	1	1	1	B4EAJ6	0	1248.6	2.04973	High
	Master Protein	B4EBI9	Putative exported protein OS=Burkholderia cenocepacia (strain ATCC BAA-245 / DSM 16553 / LMG 16656 / NCTC 13227 / J2315 / CF5610) OX=216591 GN=BCAL1961 PE=4 SV=1	61.8644	10	20	10	1	236	24.557	7.15	51.195	10
	Checked	Confidence	Sequence	Modifications	Qvality PEP	Qvality q-value	# Protein Groups	# Proteins	# PSMs	Master Protein Accessions	# Missed Cleavages	Theo. MH+ [Da]	XCorr Sequest HT	Confidence Sequest HT
	FALSE	High	VLLDHDAYIDTASPNGTTPLMMAAR		4.69682e-06	0	1	1	1	B4EBI9	0	2673.3	3.0468	High
	FALSE	High	VLLDHDAYIDTASPNGTTPLMMAAR	2xOxidation [M21; M22]	8.35802e-06	0	1	1	1	B4EBI9	0	2705.29	3.00452	High
	FALSE	High	GNHASTVTLLLDQGADPQVK		6.98047e-06	0	1	1	2	B4EBI9	0	2064.07	2.86928	High
	FALSE	High	LDPNTLAPNGDPILVIAAR		2.26256e-07	0	1	1	2	B4EBI9	0	1960.09	4.02878	High
	FALSE	High	FDDIADIGK		0.000479763	0.000227641	1	1	1	B4EBI9	0	993.489	2.99696	High
	FALSE	High	HYNAPDAIEILSK		0.000238381	0.000227641	1	1	2	B4EBI9	0	1470.76	2.66699	High
	FALSE	High	VAAAIATTPNVDLEK		0.00205949	0.000227641	1	1	1	B4EBI9	0	1512.83	3.42098	High
	FALSE	High	AGENALMLASLNGDLGLVK		0.000156924	0.000227641	1	1	1	B4EBI9	0	1886.01	2.04322	High
	FALSE	High	AGENALMLASLNGDLGLVK	1xOxidation [M7]	0.000273377	0.000227641	1	1	1	B4EBI9	0	1902	2.6013	High
	FALSE	High	VLLDHDAYIDTASPNGTTPLMMAAR	1xOxidation [M]	0.000430574	0.000227641	1	1	4	B4EBI9	0	2689.3	3.17207	High
	FALSE	High	NQLGITALEFAK		3.23827e-05	0.000227641	1	1	1	B4EBI9	0	1304.72	3.38277	High
	FALSE	High	VAAAIATTPNVDLEKEDK		0.00123415	0.000227641	1	1	2	B4EBI9	1	1884.99	2.78241	High
	FALSE	High	IGASTPADAQK		0.00947015	0.000624031	1	1	1	B4EBI9	0	1058.55	2.33725	High
	Master Protein	B4E6E4	Putative exported protein OS=Burkholderia cenocepacia (strain ATCC BAA-245 / DSM 16553 / LMG 16656 / NCTC 13227 / J2315 / CF5610) OX=216591 GN=BCAL2418 PE=4 SV=1	51.7949	17	20	17	1	390	41.307	7.66	47.8788	17
	Checked	Confidence	Sequence	Modifications	Qvality PEP	Qvality q-value	# Protein Groups	# Proteins	# PSMs	Master Protein Accessions	# Missed Cleavages	Theo. MH+ [Da]	XCorr Sequest HT	Confidence Sequest HT
	FALSE	High	GDANDLVIYAVNK		4.30783e-06	0	1	1	1	B4E6E4	0	1391.72	3.82897	High
	FALSE	High	TGALSFIDR		0.000320369	0.000227641	1	1	1	B4E6E4	0	979.521	3.14898	High
	FALSE	High	TVYAVNELPGDNGPATQR		1.91386e-05	0.000227641	1	1	1	B4E6E4	0	1901.94	2.79516	High
	FALSE	High	EFLIDPTGK		0.000490255	0.000227641	1	1	1	B4E6E4	0	1019.54	2.48478	High
	FALSE	High	VGGGAIHLSPDGR		0.000122817	0.000227641	1	1	2	B4E6E4	0	1235.65	3.69393	High
	FALSE	High	DVETGQLGANPQK		3.03496e-05	0.000227641	1	1	1	B4E6E4	0	1356.68	3.35473	High
	FALSE	High	QDGAHVHSTVFSPDGR		0.000644828	0.000227641	1	1	2	B4E6E4	0	1709.8	2.81395	High
	FALSE	High	DDGAVGQAVLTVHHEGTGPVK		6.90044e-05	0.000227641	1	1	1	B4E6E4	0	2087.05	3.37744	High
	FALSE	High	YLFVQDLGADK		0.0137383	0.000969822	1	1	1	B4E6E4	0	1268.65	2.63473	High
	FALSE	High	TGGVAPVSSAK		0.0118238	0.000969822	1	1	1	B4E6E4	0	973.531	2.49471	High
	FALSE	High	LTPIETLPMTAPGFK	1xOxidation [M9]	0.0230928	0.00129628	1	1	1	B4E6E4	0	1631.87	2.2318	High
	FALSE	High	LTPIETLPMTAPGFK		0.0260442	0.00144346	1	1	1	B4E6E4	0	1615.88	2.47379	High
	FALSE	High	YTVDGSR		0.0367659	0.0022574	1	1	1	B4E6E4	0	797.379	1.55438	High
	FALSE	High	HMVFSADGR		0.0653436	0.00430959	1	1	1	B4E6E4	0	1019.47	2.1855	High
	FALSE	High	FLYASNR		0.0834335	0.00495119	1	1	1	B4E6E4	0	870.447	1.53715	High
	FALSE	High	GLISPTEAR		0.0960349	0.00595469	1	1	1	B4E6E4	0	943.521	2.06145	High
	FALSE	High	TENPSYLLPSR		0.133286	0.00896455	1	1	1	B4E6E4	0	1276.65	2.00706	High
	FALSE	High	VAVGKPVDFK		0.139416	0.00937431	1	1	1	B4E6E4	0	1059.62	2.13027	High
	Master Protein	B4ECN1	30S ribosomal protein S2 OS=Burkholderia cenocepacia (strain ATCC BAA-245 / DSM 16553 / LMG 16656 / NCTC 13227 / J2315 / CF5610) OX=216591 GN=BCAL2091 (rpsB) PE=3 SV=1	64.2276	13	20	13	1	246	27.098	7.65	46.4359	13
	Checked	Confidence	Sequence	Modifications	Qvality PEP	Qvality q-value	# Protein Groups	# Proteins	# PSMs	Master Protein Accessions	# Missed Cleavages	Theo. MH+ [Da]	XCorr Sequest HT	Confidence Sequest HT
	FALSE	High	ANAVNEVVQAAR		1.31225e-06	0	1	1	1	B4ECN1	0	1241.66	3.90313	High
	FALSE	High	AVALYAEGVADAILEGR		5.67387e-08	0	1	1	2	B4ECN1	0	1717.91	4.21251	High
	FALSE	High	LKDMEAAVEAGELEK	1xOxidation [M4]	3.5209e-06	0	1	1	2	B4ECN1	1	1648.81	3.29074	High
	FALSE	High	LKDMEAAVEAGELEK		1.12489e-07	0	1	1	2	B4ECN1	1	1632.81	4.00594	High
	FALSE	High	DMEAAVEAGELEK		3.53657e-07	0	1	1	1	B4ECN1	0	1391.64	4.15942	High
	FALSE	High	GTILFVGTK		0.000200507	0.000227641	1	1	1	B4ECN1	0	935.556	2.83925	High
	FALSE	High	LGVPVIAVVDTNHSPEGVDYVIPGNDDSSK		0.00229475	0.000227641	1	1	1	B4ECN1	0	3093.54	3.03326	High
	FALSE	High	DTIAQEAQR		0.000144962	0.000227641	1	1	1	B4ECN1	0	1031.51	3.38566	High
	FALSE	High	IHIINLEK		0.0124307	0.000969822	1	1	1	B4ECN1	0	979.593	1.73362	High
	FALSE	High	EALLFER		0.0239251	0.00129628	1	1	1	B4ECN1	0	877.478	2.17199	High
	FALSE	High	AGMPYVNAR	1xOxidation [M3]	0.0383427	0.0022574	1	1	1	B4ECN1	0	994.477	1.93143	High
	FALSE	High	DMGGIPDAIFVVDVGYHK	1xOxidation [M2]	0.0388827	0.00241378	1	1	2	B4ECN1	0	1948.95	2.0979	High
	FALSE	High	TLPMFTDAQK	1xOxidation [M4]	0.0614367	0.00386104	1	1	2	B4ECN1	0	1167.57	1.58085	High
	FALSE	High	QMLEAGVHFGHQTR	1xOxidation [M2]	0.097322	0.00609131	1	1	2	B4ECN1	0	1626.78	1.65009	High
	Master Protein	B4EEX6	Glyceraldehyde-3-phosphate dehydrogenase OS=Burkholderia cenocepacia (strain ATCC BAA-245 / DSM 16553 / LMG 16656 / NCTC 13227 / J2315 / CF5610) OX=216591 GN=BCAL3388 (gapA) PE=3 SV=1	47.619	12	19	12	1	336	36.19	6.7	60.8726	12
	Checked	Confidence	Sequence	Modifications	Qvality PEP	Qvality q-value	# Protein Groups	# Proteins	# PSMs	Master Protein Accessions	# Missed Cleavages	Theo. MH+ [Da]	XCorr Sequest HT	Confidence Sequest HT
	FALSE	High	KHDLEIVAINDLGDAK		5.16661e-08	0	1	1	2	B4EEX6	1	1750.93	4.29088	High
	FALSE	High	FPGEVSVDGDYLVVNGDK		4.51814e-07	0	1	1	2	B4EEX6	0	1909.92	4.3648	High
	FALSE	High	TNAHLTQYDTAHGK		1.74568e-07	0	1	1	2	B4EEX6	0	1556.75	4.47469	High
	FALSE	High	TGAASAVGLVLPELNGK		1.73024e-05	0	1	1	3	B4EEX6	0	1596.9	3.93999	High
	FALSE	High	MLDTAVAFANAK	1xOxidation [M1]	1.11494e-05	0	1	1	1	B4EEX6	0	1267.64	3.99697	High
	FALSE	High	MLDTAVAFANAK		0.000169873	0.000227641	1	1	1	B4EEX6	0	1251.64	3.23997	High
	FALSE	High	VSSWYDNEWGFSNR		0.000430574	0.000227641	1	1	1	B4EEX6	0	1746.75	3.19754	High
	FALSE	High	DVDATIVYGVNHDVLK		0.00461628	0.000227641	1	1	1	B4EEX6	0	1757.91	2.2809	High
	FALSE	High	VPTINVSIVDLSFIAK		0.000965741	0.000227641	1	1	1	B4EEX6	0	1715.99	3.53197	High
	FALSE	High	LDGYAIR		0.00315129	0.000227641	1	1	1	B4EEX6	0	807.436	2.48387	High
	FALSE	High	KVIISAPGGK		0.000179957	0.000227641	1	1	1	B4EEX6	1	969.609	2.4883	High
	FALSE	High	DTTVEEVNAIMK	1xOxidation [M11]	0.000449613	0.000227641	1	1	1	B4EEX6	0	1365.66	3.12955	High
	FALSE	High	DTTVEEVNAIMK		0.000178665	0.000227641	1	1	1	B4EEX6	0	1349.66	3.45093	High
	FALSE	High	VAINGYGR		0.0201815	0.00129628	1	1	1	B4EEX6	0	849.458	2.01506	High
	Master Protein	B4E5M6	Polyribonucleotide nucleotidyltransferase OS=Burkholderia cenocepacia (strain ATCC BAA-245 / DSM 16553 / LMG 16656 / NCTC 13227 / J2315 / CF5610) OX=216591 GN=BCAL2348 (pnp) PE=3 SV=1	33.6606	17	19	17	1	713	76.774	5.5	56.0382	17
	Checked	Confidence	Sequence	Modifications	Qvality PEP	Qvality q-value	# Protein Groups	# Proteins	# PSMs	Master Protein Accessions	# Missed Cleavages	Theo. MH+ [Da]	XCorr Sequest HT	Confidence Sequest HT
	FALSE	High	VAGTEQGVTALQMDIK		1.54873e-06	0	1	1	1	B4E5M6	0	1660.86	3.36384	High
	FALSE	High	MTSAVSGANTQLSEFAPR		1.16098e-06	0	1	1	1	B4E5M6	0	1866.9	3.19334	High
	FALSE	High	ATVGNILFDIEAK		1.5089e-05	0	1	1	1	B4E5M6	0	1390.76	3.26279	High
	FALSE	High	VTELAQNDLLAAYQLR		2.471e-09	0	1	1	1	B4E5M6	0	1817.98	4.58632	High
	FALSE	High	ASSLDLVVAGTER		3.16026e-06	0	1	1	1	B4E5M6	0	1317.7	4.12282	High
	FALSE	High	MTSAVSGANTQLSEFAPR	1xOxidation [M1]	2.70453e-05	0.000227641	1	1	1	B4E5M6	0	1882.9	3.35456	High
	FALSE	High	LEEDALAAGTVAADK		2.39277e-05	0.000227641	1	1	1	B4E5M6	0	1473.74	3.98758	High
	FALSE	High	EIMQVALAQAK		0.00158856	0.000227641	1	1	1	B4E5M6	0	1201.66	2.64117	High
	FALSE	High	SAKPGQDFFPLTVDYLEK		0.00158856	0.000227641	1	1	1	B4E5M6	0	2055.04	2.71094	High
	FALSE	High	GDEQIIDALEGEYR		0.00145685	0.000227641	1	1	1	B4E5M6	0	1607.75	2.47888	High
	FALSE	High	GETQALVVATLGTK		4.0196e-05	0.000227641	1	1	1	B4E5M6	0	1387.78	3.70243	High
	FALSE	High	ALLNEAAAAAQSDTPPQQ		0.000872981	0.000227641	1	1	2	B4E5M6	0	1795.88	2.95369	High
	FALSE	High	VAYIDNAYVLNPTR		0.000132951	0.000227641	1	1	1	B4E5M6	0	1608.84	3.38243	High
	FALSE	High	DGLLHISEIVNER		2.4275e-05	0.000227641	1	1	1	B4E5M6	0	1494.79	2.97276	High
	FALSE	High	LKEVYAATSAK		0.000806395	0.000227641	1	1	1	B4E5M6	1	1180.66	1.93443	High
	FALSE	High	EGRPSEHETLTSR		0.00268918	0.000227641	1	1	1	B4E5M6	0	1498.72	1.74286	High
	FALSE	High	LLDFGAIVNLLPGK		0.00329054	0.000227641	1	1	1	B4E5M6	0	1469.87	2.6413	High
	FALSE	High	THGSALFTR		0.00361366	0.000227641	1	1	1	B4E5M6	0	989.516	1.95913	High
	Master Protein	B4E7B9	Putative phenylacetic acid degradation oxidoreductase OS=Burkholderia cenocepacia (strain ATCC BAA-245 / DSM 16553 / LMG 16656 / NCTC 13227 / J2315 / CF5610) OX=216591 GN=BCAL0408 (paaZ) PE=4 SV=1	41.9014	15	19	15	1	568	60.466	6.04	53.37	15
	Checked	Confidence	Sequence	Modifications	Qvality PEP	Qvality q-value	# Protein Groups	# Proteins	# PSMs	Master Protein Accessions	# Missed Cleavages	Theo. MH+ [Da]	XCorr Sequest HT	Confidence Sequest HT
	FALSE	High	SVELIGAIQNDGVTAR		1.47504e-08	0	1	1	1	B4E7B9	0	1642.88	4.86424	High
	FALSE	High	STPDALIAAAAAAQR		8.35802e-06	0	1	1	2	B4E7B9	0	1426.76	3.4373	High
	FALSE	High	VYGESASADGEAAFK		1.4857e-08	0	1	1	1	B4E7B9	0	1501.68	4.75243	High
	FALSE	High	SHLDTTFVLDQPATGETVGAER		1.38859e-09	0	1	1	2	B4E7B9	0	2344.14	4.53672	High
	FALSE	High	VLADSQTLQHPAFPDAR		8.50423e-05	0.000227641	1	1	2	B4E7B9	0	1865.95	2.59723	High
	FALSE	High	TPLVLQLDVADR		0.000708213	0.000227641	1	1	1	B4E7B9	0	1339.76	2.46241	High
	FALSE	High	SPYGIALGVR		0.00170737	0.000227641	1	1	1	B4E7B9	0	1032.58	2.50759	High
	FALSE	High	LIDFTGSTQNGTWLER		0.000526917	0.000227641	1	1	1	B4E7B9	0	1837.91	3.78528	High
	FALSE	High	TADGHASFDEVAQAIAVAVQK		7.46968e-05	0.000227641	1	1	2	B4E7B9	0	2128.07	3.10189	High
	FALSE	High	ALEAVAYAWDELR		0.00471706	0.000227641	1	1	1	B4E7B9	0	1506.76	2.33557	High
	FALSE	High	AGVNQIVIDSTDDLK		0.000372746	0.000227641	1	1	1	B4E7B9	0	1587.82	3.25816	High
	FALSE	High	HAHQAQVYTEK		0.0019162	0.000227641	1	1	1	B4E7B9	0	1311.64	1.3821	High
	FALSE	High	EAGFDPNVVTLLATEPNDGALVQELALRPEIK		0.00229475	0.000227641	1	1	1	B4E7B9	0	3419.81	3.45661	High
	FALSE	High	IPADAHWEKPQGK		0.0107735	0.000624031	1	1	1	B4E7B9	0	1476.76	1.39656	High
	FALSE	High	AVPAEAGQTA		0.0365093	0.0022574	1	1	1	B4E7B9	0	914.458	2.70205	High
	Master Protein	B4EF86	6-phosphogluconate dehydrogenase, decarboxylating OS=Burkholderia cenocepacia (strain ATCC BAA-245 / DSM 16553 / LMG 16656 / NCTC 13227 / J2315 / CF5610) OX=216591 GN=BCAM0941 (gnd) PE=3 SV=1	47.8723	18	19	18	1	470	50.912	5.95	53.0303	18
	Checked	Confidence	Sequence	Modifications	Qvality PEP	Qvality q-value	# Protein Groups	# Proteins	# PSMs	Master Protein Accessions	# Missed Cleavages	Theo. MH+ [Da]	XCorr Sequest HT	Confidence Sequest HT
	FALSE	High	NQELAQSGLHFIGTGVSGGEEGALR		3.14811e-10	0	1	1	1	B4EF86	0	2527.25	5.1954	High
	FALSE	High	ILSGPAAAPFDGDR		1.81472e-06	0	1	1	1	B4EF86	0	1386.7	3.82346	High
	FALSE	High	DPALANLLLDPYFK		3.70301e-06	0	1	1	1	B4EF86	0	1589.86	4.06826	High
	FALSE	High	GDVLIDGGNTHFTDTIR		0.000306805	0.000227641	1	1	2	B4EF86	0	1830.9	3.02625	High
	FALSE	High	NLALNIESR		0.00099401	0.000227641	1	1	1	B4EF86	0	1029.57	2.56785	High
	FALSE	High	EKTDELIAEFPGR		7.10224e-05	0.000227641	1	1	1	B4EF86	1	1504.76	3.16299	High
	FALSE	High	DIAANYQTALR		0.000186562	0.000227641	1	1	1	B4EF86	0	1235.64	2.58923	High
	FALSE	High	QAIGVIGLAVMGR		0.000243593	0.000227641	1	1	1	B4EF86	0	1284.75	2.55403	High
	FALSE	High	DAYDLVEPILK		0.00127028	0.000227641	1	1	1	B4EF86	0	1275.68	3.02619	High
	FALSE	High	VISYAQGFAQLR		0.00012019	0.000227641	1	1	1	B4EF86	0	1352.73	3.07487	High
	FALSE	High	GYAVSVFNR		0.000105567	0.000227641	1	1	1	B4EF86	0	1012.52	3.22202	High
	FALSE	High	LPANLVQAQR		3.07901e-05	0.000227641	1	1	1	B4EF86	0	1109.64	2.78779	High
	FALSE	High	AAFVEAVR		0.002431	0.000227641	1	1	1	B4EF86	0	862.478	2.35344	High
	FALSE	High	AGEATDATIASLKPLLEK		0.0105445	0.000624031	1	1	1	B4EF86	0	1828.01	1.87166	High
	FALSE	High	MVHNGIEYGDMQLIAESYSVLK	1xOxidation [M1]	0.00953827	0.000624031	1	1	1	B4EF86	0	2513.21	2.58334	High
	FALSE	High	TDELIAEFPGR		0.0106966	0.000624031	1	1	1	B4EF86	0	1247.63	2.3256	High
	FALSE	High	HLVDVILDR		0.0123421	0.000969822	1	1	1	B4EF86	0	1079.62	2.43336	High
	FALSE	High	DFFGAHTFER		0.0120802	0.000969822	1	1	1	B4EF86	0	1226.56	2.36455	High
	Master Protein	B4E8I7	Putative periplasmic dipeptide transport protein OS=Burkholderia cenocepacia (strain ATCC BAA-245 / DSM 16553 / LMG 16656 / NCTC 13227 / J2315 / CF5610) OX=216591 GN=BCAL0544 (dppA) PE=4 SV=1	37.2694	16	19	16	1	542	60.319	8.68	44.712	16
	Checked	Confidence	Sequence	Modifications	Qvality PEP	Qvality q-value	# Protein Groups	# Proteins	# PSMs	Master Protein Accessions	# Missed Cleavages	Theo. MH+ [Da]	XCorr Sequest HT	Confidence Sequest HT
	FALSE	High	AADINQKPVGTGPFIFR		2.11821e-10	0	1	1	2	B4E8I7	0	1830.99	4.02692	High
	FALSE	High	LIFSITPDPGVR		0.00301792	0.000227641	1	1	1	B4E8I7	0	1314.74	3.37521	High
	FALSE	High	IVTYEWGEYIK		0.000267528	0.000227641	1	1	1	B4E8I7	0	1400.71	2.90404	High
	FALSE	High	LMAEMIQADWAK		0.000150282	0.000227641	1	1	1	B4E8I7	0	1406.68	2.64453	High
	FALSE	High	LYTQAQQIFAQQLPFSPIANSTVYQPVRK		0.00224564	0.000227641	1	1	1	B4E8I7	1	3336.77	3.04427	High
	FALSE	High	EFNADDVVFSFQR		0.00589576	0.000227641	1	1	1	B4E8I7	0	1573.73	2.65914	High
	FALSE	High	ADSNVDMPSQAGFNLGYLAYNVEHKPVDK		8.81625e-05	0.000227641	1	1	1	B4E8I7	0	3179.51	2.23848	High
	FALSE	High	ADSNVDMPSQAGFNLGYLAYNVEHKPVDK	1xOxidation [M7]	0.00200093	0.000227641	1	1	1	B4E8I7	0	3195.51	3.13907	High
	FALSE	High	FHTTDFFKPTR		5.63968e-05	0.000227641	1	1	2	B4E8I7	0	1396.7	2.65178	High
	FALSE	High	FDGNPDYWK		0.00642701	0.00043742	1	1	1	B4E8I7	0	1141.49	2.02297	High
	FALSE	High	QALDMAINK		0.00656709	0.00043742	1	1	1	B4E8I7	0	1003.52	1.82571	High
	FALSE	High	LYTQAQQIFAQQLPFSPIANSTVYQPVR		0.0103946	0.000624031	1	1	1	B4E8I7	0	3208.68	2.2042	High
	FALSE	High	AYPVSFPYFTDMGLDK		0.0152904	0.000969822	1	1	1	B4E8I7	0	1850.87	1.76427	High
	FALSE	High	VEKVDPYTVK		0.0224475	0.00129628	1	1	1	B4E8I7	1	1177.65	2.28743	High
	FALSE	High	VYTFHLR		0.0234222	0.00129628	1	1	1	B4E8I7	0	935.51	1.93017	High
	FALSE	High	MLDPNNAFR		0.0428741	0.00253736	1	1	1	B4E8I7	0	1077.51	2.0089	High
	FALSE	High	IEPLGYAR		0.112552	0.00763055	1	1	1	B4E8I7	0	918.504	1.9135	High
	Master Protein	B4E5C3	50S ribosomal protein L2 OS=Burkholderia cenocepacia (strain ATCC BAA-245 / DSM 16553 / LMG 16656 / NCTC 13227 / J2315 / CF5610) OX=216591 GN=BCAL0237 (rplB) PE=3 SV=1	48.7273	11	19	11	1	275	30.082	11.34	44.2831	11
	Checked	Confidence	Sequence	Modifications	Qvality PEP	Qvality q-value	# Protein Groups	# Proteins	# PSMs	Master Protein Accessions	# Missed Cleavages	Theo. MH+ [Da]	XCorr Sequest HT	Confidence Sequest HT
	FALSE	High	GLTVGQQLMSGSEAPIR		1.20357e-06	0	1	1	1	B4E5C3	0	1743.91	4.78825	High
	FALSE	High	GLTVGQQLMSGSEAPIR	1xOxidation [M9]	8.31196e-08	0	1	1	1	B4E5C3	0	1759.9	3.96654	High
	FALSE	High	SANIALVLYADGER		7.32127e-07	0	1	1	1	B4E5C3	0	1491.78	3.89241	High
	FALSE	High	NLHQGKPFAALLDSQSSTAGR		4.43378e-06	0	1	1	2	B4E5C3	0	2198.13	3.86285	High
	FALSE	High	ATIGEVGNEEHSLR		7.00061e-05	0.000227641	1	1	2	B4E5C3	0	1511.74	3.10057	High
	FALSE	High	AGNTLPIR		0.0051057	0.000227641	1	1	1	B4E5C3	0	841.489	2.44286	High
	FALSE	High	TTTMIVQR		0.00183505	0.000227641	1	1	1	B4E5C3	0	949.514	2.50912	High
	FALSE	High	TTTMIVQR	1xOxidation [M4]	0.00234492	0.000227641	1	1	1	B4E5C3	0	965.508	2.46592	High
	FALSE	High	GVAMNPVDHPHGGGEGK		0.000159203	0.000227641	1	1	2	B4E5C3	0	1658.77	2.6754	High
	FALSE	High	GVAMNPVDHPHGGGEGK	1xOxidation [M4]	5.72154e-05	0.000227641	1	1	3	B4E5C3	0	1674.77	2.97413	High
	FALSE	High	SAGTSAMLLAR	1xOxidation [M7]	0.000334534	0.000227641	1	1	1	B4E5C3	0	1093.57	2.70049	High
	FALSE	High	EGVYAQVR		0.004026	0.000227641	1	1	1	B4E5C3	0	921.479	2.30514	High
	FALSE	High	DPVSPWGTPAK		0.0117395	0.000969822	1	1	1	B4E5C3	0	1154.58	2.42021	High
	FALSE	High	TAAGRDPVSPWGTPAK		0.0738713	0.00481329	1	1	1	B4E5C3	1	1610.83	1.53232	High
	Master Protein	B4EFB7	Citrate synthase OS=Burkholderia cenocepacia (strain ATCC BAA-245 / DSM 16553 / LMG 16656 / NCTC 13227 / J2315 / CF5610) OX=216591 GN=BCAM0972 (gltA) PE=3 SV=1	30.9469	13	19	13	1	433	48.409	6.95	42.5604	13
	Checked	Confidence	Sequence	Modifications	Qvality PEP	Qvality q-value	# Protein Groups	# Proteins	# PSMs	Master Protein Accessions	# Missed Cleavages	Theo. MH+ [Da]	XCorr Sequest HT	Confidence Sequest HT
	FALSE	High	ILILHADHEQNASTSTVR		4.46098e-09	0	1	1	3	B4EFB7	0	2005.05	3.96384	High
	FALSE	High	GTMGPDVIDIR		0.000160354	0.000227641	1	1	1	B4EFB7	0	1173.59	3.13269	High
	FALSE	High	GTMGPDVIDIR	1xOxidation [M3]	0.000436829	0.000227641	1	1	2	B4EFB7	0	1189.59	3.18014	High
	FALSE	High	QLFIGDTPR		0.00295336	0.000227641	1	1	1	B4EFB7	0	1046.56	2.32999	High
	FALSE	High	LYPNVDFYSGIVQR		0.004026	0.000227641	1	1	2	B4EFB7	0	1670.85	2.43575	High
	FALSE	High	ATLSFSDNSPSVELPIYK		0.00259397	0.000227641	1	1	1	B4EFB7	0	1968	3.26123	High
	FALSE	High	YSIGQPFVYPK		0.000526917	0.000227641	1	1	1	B4EFB7	0	1298.68	3.05376	High
	FALSE	High	IALEDEYFVSR		0.00130746	0.000227641	1	1	1	B4EFB7	0	1341.67	3.33759	High
	FALSE	High	GELPNAAQK		0.00315129	0.000227641	1	1	1	B4EFB7	0	927.489	2.23015	High
	FALSE	High	VNDVLVR		0.00752751	0.00043742	1	1	1	B4EFB7	0	814.478	2.36782	High
	FALSE	High	LAMQLEK	1xOxidation [M3]	0.0122542	0.000969822	1	1	1	B4EFB7	0	848.455	1.97132	High
	FALSE	High	LPTLVAMAYK	1xOxidation [M7]	0.0165373	0.000969822	1	1	1	B4EFB7	0	1122.62	2.1666	High
	FALSE	High	EFVDTVTK		0.0230928	0.00129628	1	1	1	B4EFB7	0	938.483	1.78903	High
	FALSE	High	KEFVDTVTK		0.0317276	0.0021012	1	1	1	B4EFB7	1	1066.58	1.87437	High
	FALSE	High	LAMQLEK		0.101278	0.00651651	1	1	1	B4EFB7	0	832.46	1.52307	High
	Master Protein	B4EEX7	Transketolase 1 OS=Burkholderia cenocepacia (strain ATCC BAA-245 / DSM 16553 / LMG 16656 / NCTC 13227 / J2315 / CF5610) OX=216591 GN=BCAL3389 (tktA) PE=3 SV=1	31.0145	16	19	16	1	690	74.154	6.23	42.4097	16
	Checked	Confidence	Sequence	Modifications	Qvality PEP	Qvality q-value	# Protein Groups	# Proteins	# PSMs	Master Protein Accessions	# Missed Cleavages	Theo. MH+ [Da]	XCorr Sequest HT	Confidence Sequest HT
	FALSE	High	AVEPLAQQGIAAR		6.54223e-06	0	1	1	1	B4EEX7	0	1323.74	2.97498	High
	FALSE	High	AGGHDVHGAALGAEEIAK		1.45552e-05	0	1	1	2	B4EEX7	0	1702.85	3.18409	High
	FALSE	High	ANPEGAGVLLGNHINYGVR		5.08417e-06	0	1	1	1	B4EEX7	0	1951.01	3.13977	High
	FALSE	High	YVGLEGGVVGIDTFGESAPAGVLFK		0.000860478	0.000227641	1	1	2	B4EEX7	0	2482.29	3.08572	High
	FALSE	High	VVSMPSTNVFDR		0.00336245	0.000227641	1	1	1	B4EEX7	0	1351.67	2.07734	High
	FALSE	High	AKFPAEAAEFER		4.35114e-05	0.000227641	1	1	2	B4EEX7	1	1365.68	3.634	High
	FALSE	High	DWDEEIVAR		0.00731436	0.00043742	1	1	1	B4EEX7	0	1132.53	2.42927	High
	FALSE	High	FEAYGWNVIPNVNGHDVDAVDAAIAK		0.00862727	0.000624031	1	1	1	B4EEX7	0	2785.36	1.84231	High
	FALSE	High	LPADWAEK		0.0106203	0.000624031	1	1	1	B4EEX7	0	929.473	1.67873	High
	FALSE	High	AESEWDATFAAYR		0.0110864	0.000969822	1	1	1	B4EEX7	0	1516.67	2.5866	High
	FALSE	High	FPAEAAEFER		0.0177576	0.00115486	1	1	1	B4EEX7	0	1166.55	2.33854	High
	FALSE	High	QNLAFNPR		0.0194773	0.00129628	1	1	1	B4EEX7	0	959.506	2.16868	High
	FALSE	High	IILIATGSEVELAMK	1xOxidation [M14]	0.0317276	0.0021012	1	1	1	B4EEX7	0	1603.9	1.7142	High
	FALSE	High	YFGFTVEHVVETAK		0.0666973	0.00430959	1	1	1	B4EEX7	0	1626.82	1.74668	High
	FALSE	High	HNPTNPHWADR		0.0666973	0.00430959	1	1	1	B4EEX7	0	1344.62	1.22759	High
	FALSE	High	AAAIIAGANER		0.106078	0.00707993	1	1	1	B4EEX7	0	1056.58	2.03706	High
	Master Protein	B4EFJ5	Aspartate-semialdehyde dehydrogenase OS=Burkholderia cenocepacia (strain ATCC BAA-245 / DSM 16553 / LMG 16656 / NCTC 13227 / J2315 / CF5610) OX=216591 GN=BCAM0986 (asd) PE=3 SV=1	27.6139	8	18	8	1	373	40.22	5.5	47.7089	8
	Checked	Confidence	Sequence	Modifications	Qvality PEP	Qvality q-value	# Protein Groups	# Proteins	# PSMs	Master Protein Accessions	# Missed Cleavages	Theo. MH+ [Da]	XCorr Sequest HT	Confidence Sequest HT
	FALSE	High	MQEEGDFDLIEPVFFSTSNTGGK	1xOxidation [M1]	2.7362e-06	0	1	1	2	B4EFJ5	0	2564.15	3.66986	High
	FALSE	High	ITGTLTVPVGR		0.000166239	0.000227641	1	1	1	B4EFJ5	0	1113.66	2.78222	High
	FALSE	High	AAGWNGYWIDAASSLR		9.6126e-05	0.000227641	1	1	1	B4EFJ5	0	1737.83	2.9967	High
	FALSE	High	MKDDAVIILDPVNLDVIK		0.00109173	0.000227641	1	1	2	B4EFJ5	1	2011.11	2.77062	High
	FALSE	High	NETTLKDATNVDELKK		0.00237898	0.000227641	1	1	2	B4EFJ5	2	1818.94	2.35731	High
	FALSE	High	GMVGSVLMQR		0.000104809	0.000227641	1	1	1	B4EFJ5	0	1077.55	3.09818	High
	FALSE	High	GMVGSVLMQR	1xOxidation [M]	0.000110232	0.000227641	1	1	2	B4EFJ5	0	1093.55	2.68389	High
	FALSE	High	GMVGSVLMQR	2xOxidation [M2; M8]	0.000179957	0.000227641	1	1	1	B4EFJ5	0	1109.54	2.64869	High
	FALSE	High	MQEEGDFDLIEPVFFSTSNTGGK		9.6126e-05	0.000227641	1	1	2	B4EFJ5	0	2548.15	3.57708	High
	FALSE	High	DATNVDELKK		0.00205949	0.000227641	1	1	1	B4EFJ5	1	1132.58	2.94608	High
	FALSE	High	MKDDAVIILDPVNLDVIK	1xOxidation [M1]	0.0207628	0.00129628	1	1	2	B4EFJ5	1	2027.11	3.29332	High
	FALSE	High	MNVGLVGWR		0.0335623	0.0021012	1	1	1	B4EFJ5	0	1031.55	1.87752	High
	Master Protein	B4E9Z7	Putative periplasmic solute-binding protein OS=Burkholderia cenocepacia (strain ATCC BAA-245 / DSM 16553 / LMG 16656 / NCTC 13227 / J2315 / CF5610) OX=216591 GN=BCAL2813 PE=4 SV=1	56.1056	11	18	11	1	303	32.427	9.28	44.2686	11
	Checked	Confidence	Sequence	Modifications	Qvality PEP	Qvality q-value	# Protein Groups	# Proteins	# PSMs	Master Protein Accessions	# Missed Cleavages	Theo. MH+ [Da]	XCorr Sequest HT	Confidence Sequest HT
	FALSE	High	DGGVPTVSVTETQPAGK		9.58406e-06	0	1	1	1	B4E9Z7	0	1642.83	3.46641	High
	FALSE	High	FQLATMNDTEASAQDVAAFENDLR		9.02236e-07	0	1	1	2	B4E9Z7	0	2657.21	3.0524	High
	FALSE	High	HVAVTSILSNPDQDPHLFEASPK		8.39523e-07	0	1	1	1	B4E9Z7	0	2502.26	3.87903	High
	FALSE	High	AGDNPHLWYDPATMPAAAR		0.000534573	0.000227641	1	1	1	B4E9Z7	0	2053.95	3.37812	High
	FALSE	High	FQLATMNDTEASAQDVAAFENDLR	1xOxidation [M6]	0.00160006	0.000227641	1	1	1	B4E9Z7	0	2673.21	2.28239	High
	FALSE	High	ATIVVADLVGK		0.00346077	0.000227641	1	1	1	B4E9Z7	0	1085.66	2.76974	High
	FALSE	High	FVASLKPVDDQVAALR		7.20533e-05	0.000227641	1	1	2	B4E9Z7	0	1728.96	3.47286	High
	FALSE	High	VLIYNSQAEEPMTK		9.47505e-05	0.000227641	1	1	1	B4E9Z7	0	1622.81	3.46596	High
	FALSE	High	AEYEANLQK		0.00721004	0.00043742	1	1	1	B4E9Z7	0	1065.52	2.33513	High
	FALSE	High	AIAAELGR		0.0137383	0.000969822	1	1	1	B4E9Z7	0	800.462	1.97776	High
	FALSE	High	VLIYNSQAEEPMTK	1xOxidation [M12]	0.0117395	0.000969822	1	1	2	B4E9Z7	0	1638.8	2.48526	High
	FALSE	High	GVPVTATEPVFGYMSDAIGLDMR		0.0219752	0.00129628	1	1	1	B4E9Z7	0	2426.17	2.10496	High
	FALSE	High	ADPANKAEYEANLQK		0.0402651	0.00241378	1	1	1	B4E9Z7	1	1661.81	2.0766	High
	FALSE	High	AGDNPHLWYDPATMPAAAR	1xOxidation [M14]	0.0593629	0.00371845	1	1	1	B4E9Z7	0	2069.95	2.37526	High
	FALSE	High	GVPVTATEPVFGYMSDAIGLDMR	1xOxidation [M14]	0.0759032	0.00481329	1	1	1	B4E9Z7	0	2442.17	1.09944	High
	Master Protein	B4E9M5	Extracellular solute-binding protein OS=Burkholderia cenocepacia (strain ATCC BAA-245 / DSM 16553 / LMG 16656 / NCTC 13227 / J2315 / CF5610) OX=216591 GN=BCAL0675 PE=4 SV=1	34.8399	13	18	13	1	531	57.369	8.57	41.2828	13
	Checked	Confidence	Sequence	Modifications	Qvality PEP	Qvality q-value	# Protein Groups	# Proteins	# PSMs	Master Protein Accessions	# Missed Cleavages	Theo. MH+ [Da]	XCorr Sequest HT	Confidence Sequest HT
	FALSE	High	TNVSGYHVSPFGR		5.6237e-06	0	1	1	2	B4E9M5	0	1420.7	3.38515	High
	FALSE	High	ALDADDVVFTFTR		2.38617e-06	0	1	1	1	B4E9M5	0	1469.73	4.18239	High
	FALSE	High	EALNLAFDR		0.00211976	0.000227641	1	1	1	B4E9M5	0	1048.54	2.43111	High
	FALSE	High	QADLNAKPVGTGPFVLK		0.000125502	0.000227641	1	1	2	B4E9M5	0	1754.98	2.9537	High
	FALSE	High	VVFDNTATAANNPYPPNTWSYAK		0.00326691	0.000227641	1	1	1	B4E9M5	0	2541.2	2.35329	High
	FALSE	High	VIEWGELIK		0.00184833	0.000227641	1	1	1	B4E9M5	0	1086.62	2.86338	High
	FALSE	High	IIHDQALWIPLGYPTAAALTR		5.09852e-05	0.000227641	1	1	1	B4E9M5	0	2320.28	3.71349	High
	FALSE	High	VGAELLQADLAK		1.94163e-05	0.000227641	1	1	1	B4E9M5	0	1227.69	3.40657	High
	FALSE	High	DIAPYPHDPAK		0.00382804	0.000227641	1	1	2	B4E9M5	0	1223.61	2.82731	High
	FALSE	High	MLDDANPWHK		0.00100121	0.000227641	1	1	1	B4E9M5	0	1226.56	2.54598	High
	FALSE	High	VAGASGFPHAQSMGLVK		0.00785886	0.00043742	1	1	1	B4E9M5	0	1656.85	2.15952	High
	FALSE	High	VAGASGFPHAQSMGLVK	1xOxidation [M13]	0.00647337	0.00043742	1	1	1	B4E9M5	0	1672.85	1.70989	High
	FALSE	High	MLDDANPWHK	1xOxidation [M1]	0.0428741	0.00253736	1	1	1	B4E9M5	0	1242.56	1.7065	High
	FALSE	High	LIYAITPDPSVR		0.0680774	0.00460537	1	1	1	B4E9M5	0	1344.75	2.27727	High
	FALSE	High	VVQTPAFMTAFVALNTQK		0.0886347	0.00507255	1	1	1	B4E9M5	0	1966.05	1.27345	High
	Master Protein	B4ECY9	Serine hydroxymethyltransferase OS=Burkholderia cenocepacia (strain ATCC BAA-245 / DSM 16553 / LMG 16656 / NCTC 13227 / J2315 / CF5610) OX=216591 GN=BCAM3197/BCAM2326 (glyA) PE=1 SV=1	41.9277	13	18	13	1	415	44.869	6.81	32.6704	13
	Checked	Confidence	Sequence	Modifications	Qvality PEP	Qvality q-value	# Protein Groups	# Proteins	# PSMs	Master Protein Accessions	# Missed Cleavages	Theo. MH+ [Da]	XCorr Sequest HT	Confidence Sequest HT
	FALSE	High	AQSTIANVDPEIFAAIEQENR		1.34092e-06	0	1	1	2	B4ECY9	0	2316.15	3.78149	High
	FALSE	High	RQEDHIELIASENYTSPAVMAAQGSQLTNK		0.00138512	0.000227641	1	1	1	B4ECY9	1	3301.61	1.76832	High
	FALSE	High	LIVAGASAFALK		3.9621e-05	0.000227641	1	1	1	B4ECY9	0	1160.7	2.78414	High
	FALSE	High	AAEAALGAAHITVNK		0.00536945	0.000227641	1	1	1	B4ECY9	0	1436.79	2.50117	High
	FALSE	High	LGSPAMTTR		0.00132646	0.000227641	1	1	1	B4ECY9	0	933.482	2.52782	High
	FALSE	High	YAEGYPGK		0.000392044	0.000227641	1	2	1	B4ECY9	0	884.415	2.21351	High
	FALSE	High	AQVAELTK		0.00259397	0.000227641	1	1	1	B4ECY9	0	859.488	2.35602	High
	FALSE	High	VLAETLVK		0.00675861	0.00043742	1	1	1	B4ECY9	0	872.545	1.97662	High
	FALSE	High	RQEDHIELIASENYTSPAVMAAQGSQLTNK	1xOxidation [M20]	0.01642	0.000969822	1	1	1	B4ECY9	1	3317.61	1.6746	High
	FALSE	High	QEDHIELIASENYTSPAVMAAQGSQLTNK	1xOxidation [M19]	0.0139359	0.000969822	1	1	1	B4ECY9	0	3161.51	1.92399	High
	FALSE	High	TESHVMLVDLR	1xOxidation [M6]	0.019756	0.00129628	1	1	1	B4ECY9	0	1315.67	2.66199	High
	FALSE	High	TESHVMLVDLR		0.0262288	0.00144346	1	1	1	B4ECY9	0	1299.67	2.20453	High
	FALSE	High	AEYEKPINSAIFPGIQGGPLMHVIAAK		0.0321769	0.0021012	1	1	2	B4ECY9	0	2851.52	2.57503	High
	FALSE	High	NAIPNDPEKPFVTSGIR		0.0485897	0.00317122	1	1	1	B4ECY9	0	1854.97	1.66952	High
	FALSE	High	EALSPEFK		0.0733713	0.00481329	1	1	1	B4ECY9	0	920.472	1.74997	High
	FALSE	High	AEYEKPINSAIFPGIQGGPLMHVIAAK	1xOxidation [M21]	0.121735	0.00873717	1	1	1	B4ECY9	0	2867.51	1.87504	High
	Master Protein	B4EAG1	Acetyl-CoA acetyltransferase OS=Burkholderia cenocepacia (strain ATCC BAA-245 / DSM 16553 / LMG 16656 / NCTC 13227 / J2315 / CF5610) OX=216591 GN=BCAL1862 (phbA) PE=3 SV=1	42.7481	11	17	11	1	393	40.391	7.49	45.6475	11
	Checked	Confidence	Sequence	Modifications	Qvality PEP	Qvality q-value	# Protein Groups	# Proteins	# PSMs	Master Protein Accessions	# Missed Cleavages	Theo. MH+ [Da]	XCorr Sequest HT	Confidence Sequest HT
	FALSE	High	EEQDAFAALSQNK		9.48902e-07	0	1	2	1	B4EAG1	0	1450.68	4.07054	High
	FALSE	High	GEPLQFATDEFVR		1.31225e-06	0	1	2	1	B4EAG1	0	1508.74	3.39233	High
	FALSE	High	VAAPELGATVIR		4.92612e-07	0	1	2	1	B4EAG1	0	1196.7	3.74093	High
	FALSE	High	HGVTAESLAGLKPAFAK		4.07794e-05	0.000227641	1	2	1	B4EAG1	0	1696.94	2.73283	High
	FALSE	High	AAALGLTPLAR		7.30993e-05	0.000227641	1	2	1	B4EAG1	0	1053.64	3.1479	High
	FALSE	High	DGSVTAANASGLNDGAAAVLVMSAQK		2.17885e-05	0.000227641	1	2	1	B4EAG1	0	2418.19	2.42906	High
	FALSE	High	AGVKPEQVSEVIMGQVLTAGSGQNPAR		0.000173587	0.000227641	1	2	1	B4EAG1	0	2723.41	2.24522	High
	FALSE	High	KGEPLQFATDEFVR		0.000178665	0.000227641	1	2	2	B4EAG1	1	1636.83	2.92155	High
	FALSE	High	FNDEIVPVSIPQR		6.46714e-05	0.000227641	1	1	1	B4EAG1	0	1513.8	2.98993	High
	FALSE	High	AYANAGVDPSVMGMGPVPASR	1xOxidation [M]	0.00023328	0.000227641	1	2	2	B4EAG1	0	2062.97	2.60385	High
	FALSE	High	AYANAGVDPSVMGMGPVPASR	2xOxidation [M12; M14]	0.000693054	0.000227641	1	2	1	B4EAG1	0	2078.96	2.37977	High
	FALSE	High	AYANAGVDPSVMGMGPVPASR		0.0125198	0.000969822	1	2	1	B4EAG1	0	2046.97	2.11437	High
	FALSE	High	AGLPNAVPGMTINK	1xOxidation [M10]	0.0365093	0.0022574	1	2	1	B4EAG1	0	1398.74	1.63977	High
	FALSE	High	AGVKPEQVSEVIMGQVLTAGSGQNPAR	1xOxidation [M13]	0.0397065	0.00241378	1	2	1	B4EAG1	0	2739.41	2.13476	High
	FALSE	High	AGLPNAVPGMTINK		0.041695	0.00253736	1	2	1	B4EAG1	0	1382.75	2.30376	High
	Master Protein	B4E5F7	Phosphate-binding protein PstS OS=Burkholderia cenocepacia (strain ATCC BAA-245 / DSM 16553 / LMG 16656 / NCTC 13227 / J2315 / CF5610) OX=216591 GN=BCAL1270 (pstS) PE=3 SV=1	60.7558	15	17	15	1	344	36.418	9.03	41.5641	15
	Checked	Confidence	Sequence	Modifications	Qvality PEP	Qvality q-value	# Protein Groups	# Proteins	# PSMs	Master Protein Accessions	# Missed Cleavages	Theo. MH+ [Da]	XCorr Sequest HT	Confidence Sequest HT
	FALSE	High	VNYQGIGSSGGLK		2.71656e-06	0	1	1	1	B4E5F7	0	1279.66	3.87021	High
	FALSE	High	IGEGTTVNWPTGTGGK		0.000115104	0.000227641	1	1	1	B4E5F7	0	1574.78	2.44957	High
	FALSE	High	WNDPAIAALNPK		5.63968e-05	0.000227641	1	1	1	B4E5F7	0	1309.69	2.72087	High
	FALSE	High	TVDFAGSDAPLKDEELAK		0.00182187	0.000227641	1	1	2	B4E5F7	1	1905.94	2.8515	High
	FALSE	High	ADGSGTSFIWTNYLSK		0.00478546	0.000227641	1	1	1	B4E5F7	0	1746.83	1.9846	High
	FALSE	High	AGELTLSGPVLGDIYLGK		0.000806395	0.000227641	1	1	1	B4E5F7	0	1802.99	2.87575	High
	FALSE	High	AADSLDYISLPATVETEIR		0.000370068	0.000227641	1	1	1	B4E5F7	0	2064.05	2.61606	High
	FALSE	High	NSTGTVVEPK		0.00303975	0.000227641	1	1	1	B4E5F7	0	1031.54	2.09043	High
	FALSE	High	VTDASGKPVAAE		0.00179578	0.000227641	1	1	1	B4E5F7	0	1144.58	2.84569	High
	FALSE	High	TKVTDASGKPVAAE		0.000293816	0.000227641	1	1	1	B4E5F7	1	1373.73	2.5024	High
	FALSE	High	EGLFQFPTVVGGVVPVVNVPGVK		0.000595647	0.000227641	1	1	2	B4E5F7	0	2338.32	2.75023	High
	FALSE	High	VKLPDTDIAVVR		0.00656709	0.00043742	1	1	1	B4E5F7	1	1325.78	2.50332	High
	FALSE	High	SFYQILTNQPGK		0.00974556	0.000624031	1	1	1	B4E5F7	0	1395.73	2.42571	High
	FALSE	High	WAADYQQSGGSK		0.0319515	0.0021012	1	1	1	B4E5F7	0	1297.58	2.54128	High
	FALSE	High	LPGAIGYVEWAYAK		0.0801248	0.00481329	1	1	1	B4E5F7	0	1537.8	1.52088	High
	Master Protein	B4E605	Putative ABC transporter extracellular solute-binding protein OS=Burkholderia cenocepacia (strain ATCC BAA-245 / DSM 16553 / LMG 16656 / NCTC 13227 / J2315 / CF5610) OX=216591 GN=BCAL0282 PE=4 SV=1	48.6486	15	17	15	1	444	47.986	9.19	41.1568	15
	Checked	Confidence	Sequence	Modifications	Qvality PEP	Qvality q-value	# Protein Groups	# Proteins	# PSMs	Master Protein Accessions	# Missed Cleavages	Theo. MH+ [Da]	XCorr Sequest HT	Confidence Sequest HT
	FALSE	High	VNAIADQFNASQSDYK		1.4685e-07	0	1	1	1	B4E605	0	1770.83	3.84049	High
	FALSE	High	FLAYLASPAVAAK		1.36414e-05	0	1	1	1	B4E605	0	1321.75	3.54991	High
	FALSE	High	SGNAPAILQVYEVGTATMMQAK		0.000315783	0.000227641	1	1	1	B4E605	0	2280.14	2.42148	High
	FALSE	High	TVVDEEFEQVWAQK		2.07169e-05	0.000227641	1	1	1	B4E605	0	1707.82	3.22728	High
	FALSE	High	WHQDTGYLPVTTAAYDLTR		0.000469494	0.000227641	1	1	1	B4E605	0	2208.07	3.03125	High
	FALSE	High	GTYDQALAAGIAAYR		3.82191e-05	0.000227641	1	1	1	B4E605	0	1540.78	2.9646	High
	FALSE	High	TGHLVSMPFNSSTPVLYYNK		0.00136528	0.000227641	1	1	1	B4E605	0	2255.12	3.73808	High
	FALSE	High	DGTFTYAGR		0.00119905	0.000227641	1	1	1	B4E605	0	987.453	2.29693	High
	FALSE	High	QMLNKPPLPYTK	1xOxidation [M2]	0.00069807	0.000227641	1	1	1	B4E605	0	1445.78	2.08811	High
	FALSE	High	FSYGTGMMPYDANVK		0.00464964	0.000227641	1	1	1	B4E605	0	1680.74	2.46135	High
	FALSE	High	NPSAETAIK		0.00173217	0.000227641	1	1	1	B4E605	0	930.489	2.45015	High
	FALSE	High	KAVVPVYDVFK		0.0103204	0.000624031	1	1	2	B4E605	1	1264.73	3.01822	High
	FALSE	High	FSYGTGMMPYDANVK	1xOxidation [M7]	0.0115728	0.000969822	1	1	1	B4E605	0	1696.73	1.77409	High
	FALSE	High	QQGFYAK		0.0196162	0.00129628	1	1	1	B4E605	0	841.42	1.77181	High
	FALSE	High	DALDSAASRGDELLR		0.0249626	0.00144346	1	1	1	B4E605	1	1588.79	1.58372	High
	FALSE	High	GAPQNAIIGGASLWVLAGK		0.0979714	0.00623476	1	1	1	B4E605	0	1823.02	1.27047	High
	Master Protein	B4E9M7	Thiol:disulfide interchange protein OS=Burkholderia cenocepacia (strain ATCC BAA-245 / DSM 16553 / LMG 16656 / NCTC 13227 / J2315 / CF5610) OX=216591 GN=BCAL0677 (dsbA) PE=3 SV=1	58.9623	13	17	13	1	212	23.238	8.97	37.2723	13
	Checked	Confidence	Sequence	Modifications	Qvality PEP	Qvality q-value	# Protein Groups	# Proteins	# PSMs	Master Protein Accessions	# Missed Cleavages	Theo. MH+ [Da]	XCorr Sequest HT	Confidence Sequest HT
	FALSE	High	DYAIDGVPTVVVQGK		7.66582e-06	0	1	1	1	B4E9M7	0	1560.83	3.83279	High
	FALSE	High	LYYAVSALGISEK		3.51118e-07	0	1	1	1	B4E9M7	0	1413.76	4.04665	High
	FALSE	High	FMDAYNSFSVQGEVNQSAK	1xOxidation [M2]	1.20024e-07	0	1	1	1	B4E9M7	0	2137.95	3.34708	High
	FALSE	High	NYLLTPQAQADFLATQGVDK		2.09018e-07	0	1	1	2	B4E9M7	0	2193.12	4.65819	High
	FALSE	High	SPQPVSAPAGK		1.38393e-05	0	1	1	1	B4E9M7	0	1038.56	2.6497	High
	FALSE	High	FMDAYNSFSVQGEVNQSAK		0.000225021	0.000227641	1	1	1	B4E9M7	0	2121.95	2.78451	High
	FALSE	High	NYLLTPQAQADFLATQGVDKKK		0.00115658	0.000227641	1	1	1	B4E9M7	2	2449.31	2.35417	High
	FALSE	High	LLKDYAIDGVPTVVVQGK		0.000755711	0.000227641	1	1	2	B4E9M7	1	1915.09	3.07643	High
	FALSE	High	TGPAYTNSIPGTAQVLDFLVK		0.00232808	0.000227641	1	1	1	B4E9M7	0	2192.16	3.57481	High
	FALSE	High	KFMDAYNSFSVQGEVNQSAK	1xOxidation [M3]	0.0106203	0.000624031	1	1	1	B4E9M7	1	2266.04	2.34707	High
	FALSE	High	YKTGPAYTNSIPGTAQVLDFLVK		0.0271715	0.00144346	1	1	1	B4E9M7	1	2483.32	2.87292	High
	FALSE	High	NYLLTPQAQADFLATQGVDKK		0.0425764	0.00253736	1	1	2	B4E9M7	1	2321.21	2.20392	High
	FALSE	High	QGNNIDFK		0.0769387	0.00481329	1	1	1	B4E9M7	0	935.458	1.47489	High
	FALSE	High	VTPAIFNAIHK		0.102629	0.00694598	1	1	1	B4E9M7	0	1210.69	1.51562	High
	Master Protein	B4EDT8	Pyruvate dehydrogenase E1 component OS=Burkholderia cenocepacia (strain ATCC BAA-245 / DSM 16553 / LMG 16656 / NCTC 13227 / J2315 / CF5610) OX=216591 GN=BCAL2209 PE=4 SV=1	19.0423	16	17	16	1	898	100.779	5.87	36.6591	16
	Checked	Confidence	Sequence	Modifications	Qvality PEP	Qvality q-value	# Protein Groups	# Proteins	# PSMs	Master Protein Accessions	# Missed Cleavages	Theo. MH+ [Da]	XCorr Sequest HT	Confidence Sequest HT
	FALSE	High	LSEEQLDNFR		0.000162683	0.000227641	1	1	1	B4EDT8	0	1250.6	2.73686	High
	FALSE	High	DTQGPVIASTDYVR		4.0196e-05	0.000227641	1	1	1	B4EDT8	0	1521.75	2.75024	High
	FALSE	High	LPITDEQIADVPYLK		0.00119043	0.000227641	1	1	1	B4EDT8	0	1714.93	2.91724	High
	FALSE	High	FVVLGTDGFGR		0.000245355	0.000227641	1	1	1	B4EDT8	0	1167.62	2.60404	High
	FALSE	High	IIQELESEFR		0.000225021	0.000227641	1	1	1	B4EDT8	0	1263.66	3.0532	High
	FALSE	High	EHFFNTPELK		0.004026	0.000227641	1	1	1	B4EDT8	0	1261.62	2.76349	High
	FALSE	High	IYAAFHEATNTK		0.000139831	0.000227641	1	1	1	B4EDT8	0	1365.68	2.55216	High
	FALSE	High	IPGDQDIEHR		0.00695567	0.00043742	1	1	1	B4EDT8	0	1179.58	2.43972	High
	FALSE	High	ATSLPVPALDAFEPLLK		0.0144422	0.000969822	1	1	1	B4EDT8	0	1782	1.77376	High
	FALSE	High	WNLLHPTEER		0.0176317	0.00115486	1	1	2	B4EDT8	0	1294.65	2.29161	High
	FALSE	High	QIGIWNQEGQK		0.0176317	0.00115486	1	1	1	B4EDT8	0	1300.66	1.98572	High
	FALSE	High	ILNILLK		0.0221315	0.00129628	1	1	1	B4EDT8	0	826.576	2.46396	High
	FALSE	High	VVPIVPDESR		0.0585522	0.00371845	1	1	1	B4EDT8	0	1110.62	1.52441	High
	FALSE	High	GFLLGGTAGR		0.0644556	0.00417032	1	1	1	B4EDT8	0	948.526	2.20366	High
	FALSE	High	ALVDQIR		0.0694844	0.00473322	1	1	1	B4EDT8	0	814.478	1.36466	High
	FALSE	High	HFFEVDR		0.0857092	0.00507255	1	1	1	B4EDT8	0	949.453	2.25725	High
	Master Protein	B4EC81	Phosphoenolpyruvate synthase OS=Burkholderia cenocepacia (strain ATCC BAA-245 / DSM 16553 / LMG 16656 / NCTC 13227 / J2315 / CF5610) OX=216591 GN=BCAL2074 (ppsA) PE=3 SV=1	20.75	14	17	14	1	800	88.111	5.43	36.1733	14
	Checked	Confidence	Sequence	Modifications	Qvality PEP	Qvality q-value	# Protein Groups	# Proteins	# PSMs	Master Protein Accessions	# Missed Cleavages	Theo. MH+ [Da]	XCorr Sequest HT	Confidence Sequest HT
	FALSE	High	YSITDEDVIELAK		2.06028e-07	0	1	1	1	B4EC81	0	1495.75	3.60229	High
	FALSE	High	IYDGLLETEVTEVQR		3.88379e-07	0	1	1	2	B4EC81	0	1764.9	3.35257	High
	FALSE	High	WIVDAPLQPR		1.55301e-05	0	1	1	1	B4EC81	0	1194.66	2.76672	High
	FALSE	High	NASLGEMISQLSEAGVR		2.23636e-06	0	1	1	1	B4EC81	0	1761.88	3.06587	High
	FALSE	High	ALAEAGAEIR		8.38254e-05	0.000227641	1	1	1	B4EC81	0	1000.54	3.04609	High
	FALSE	High	MTDVEIVGGK		0.00145685	0.000227641	1	1	1	B4EC81	0	1048.53	2.58601	High
	FALSE	High	MEFTQPGEPGR		0.00312866	0.000227641	1	1	1	B4EC81	0	1248.57	2.69313	High
	FALSE	High	MEFTQPGEPGR	1xOxidation [M1]	0.00791547	0.00043742	1	1	1	B4EC81	0	1264.56	2.01718	High
	FALSE	High	MTDVEIVGGK	1xOxidation [M1]	0.00671021	0.00043742	1	1	1	B4EC81	0	1064.53	1.90434	High
	FALSE	High	TVDVPHEQR		0.0125198	0.000969822	1	1	1	B4EC81	0	1080.54	2.43211	High
	FALSE	High	DQAYVIPFEQLR		0.0110864	0.000969822	1	1	1	B4EC81	0	1478.76	1.72854	High
	FALSE	High	VIQDPSEMER		0.0121669	0.000969822	1	1	1	B4EC81	0	1203.57	2.06763	High
	FALSE	High	TTLAQDKYPIIR		0.013162	0.000969822	1	1	1	B4EC81	1	1418.8	1.86041	High
	FALSE	High	RLESLDIDDVK		0.0176317	0.00115486	1	1	1	B4EC81	1	1302.69	3.05908	High
	FALSE	High	YEPDEENPMLGFR		0.0868685	0.00507255	1	1	1	B4EC81	0	1596.7	1.85171	High
	FALSE	High	VPTGFATTALAFR		0.113293	0.00776165	1	1	1	B4EC81	0	1351.74	1.43767	High
	Master Protein	B4E5D2	50S ribosomal protein L5 OS=Burkholderia cenocepacia (strain ATCC BAA-245 / DSM 16553 / LMG 16656 / NCTC 13227 / J2315 / CF5610) OX=216591 GN=BCAL0246 (rplE) PE=3 SV=1	61.4525	12	17	12	1	179	20.029	9.88	36.0027	12
	Checked	Confidence	Sequence	Modifications	Qvality PEP	Qvality q-value	# Protein Groups	# Proteins	# PSMs	Master Protein Accessions	# Missed Cleavages	Theo. MH+ [Da]	XCorr Sequest HT	Confidence Sequest HT
	FALSE	High	IIENAVGDLTK		1.03745e-05	0	1	1	2	B4E5D2	0	1172.65	3.38989	High
	FALSE	High	GLNISITTTAK		0.000829999	0.000227641	1	1	1	B4E5D2	0	1118.64	2.73705	High
	FALSE	High	FVTVALPR		0.00499665	0.000227641	1	1	1	B4E5D2	0	902.546	2.607	High
	FALSE	High	QGYPIGAMVTLR	1xOxidation [M8]	0.000129173	0.000227641	1	1	1	B4E5D2	0	1321.69	2.47917	High
	FALSE	High	EQIIFPEIDYDKIDALR		0.00280804	0.000227641	1	1	2	B4E5D2	1	2078.08	2.44951	High
	FALSE	High	ITLNMGLGEAIADK		7.10224e-05	0.000227641	1	1	1	B4E5D2	0	1445.77	3.70955	High
	FALSE	High	GNYNIGVK		0.0103204	0.000624031	1	1	1	B4E5D2	0	864.457	2.45145	High
	FALSE	High	AMYEFLDR	1xOxidation [M2]	0.0143395	0.000969822	1	1	1	B4E5D2	0	1060.48	2.08813	High
	FALSE	High	ITLNMGLGEAIADKK	1xOxidation [M5]	0.0128829	0.000969822	1	1	1	B4E5D2	1	1589.86	1.8801	High
	FALSE	High	QGYPIGAMVTLR		0.0235887	0.00129628	1	1	1	B4E5D2	0	1305.7	2.15894	High
	FALSE	High	ALLASFK		0.0227679	0.00129628	1	1	1	B4E5D2	0	749.456	2.06501	High
	FALSE	High	ITLNMGLGEAIADKK		0.0196162	0.00129628	1	1	2	B4E5D2	1	1573.86	2.22943	High
	FALSE	High	SVMEVPR		0.0411173	0.00253736	1	1	1	B4E5D2	0	817.424	1.79884	High
	FALSE	High	FQEFYK		0.0806676	0.00481329	1	1	1	B4E5D2	0	861.414	1.69943	High
	Master Protein	B4EEP0	Putative exported protein OS=Burkholderia cenocepacia (strain ATCC BAA-245 / DSM 16553 / LMG 16656 / NCTC 13227 / J2315 / CF5610) OX=216591 GN=BCAL2301 PE=4 SV=1	46.9945	6	17	6	1	183	19.727	6.8	35.0966	6
	Checked	Confidence	Sequence	Modifications	Qvality PEP	Qvality q-value	# Protein Groups	# Proteins	# PSMs	Master Protein Accessions	# Missed Cleavages	Theo. MH+ [Da]	XCorr Sequest HT	Confidence Sequest HT
	FALSE	High	AEGDLMGMVASDGPHYGDNVK	1xOxidation [M]	1.39394e-05	0	1	1	2	B4EEP0	0	2178.94	2.95248	High
	FALSE	High	ASDSDIHLEADIHAVK		1.37251e-08	0	1	1	3	B4EEP0	0	1720.85	2.85338	High
	FALSE	High	NNPTGFAEGDWMPYLQVTYK		1.35662e-07	0	1	1	1	B4EEP0	0	2331.08	3.74888	High
	FALSE	High	NNPTGFAEGDWMPYLQVTYK	1xOxidation [M12]	0.000359547	0.000227641	1	1	1	B4EEP0	0	2347.07	2.68168	High
	FALSE	High	QQIQGGMEIGAVYLQPITMDPEGMMR	1xOxidation [M7]	0.00391167	0.000227641	1	1	1	B4EEP0	0	2909.37	3.05382	High
	FALSE	High	KASDSDIHLEADIHAVK		0.000182571	0.000227641	1	1	1	B4EEP0	1	1848.95	3.04623	High
	FALSE	High	AEGDLMGMVASDGPHYGDNVK	2xOxidation [M6; M8]	5.68046e-05	0.000227641	1	1	1	B4EEP0	0	2194.94	2.53086	High
	FALSE	High	WKAEGDLMGMVASDGPHYGDNVK	1xOxidation [M]	0.00752751	0.00043742	1	1	3	B4EEP0	1	2493.12	2.32421	High
	FALSE	High	AEGDLMGMVASDGPHYGDNVK		0.0116558	0.000969822	1	1	2	B4EEP0	0	2162.95	2.33364	High
	FALSE	High	WKAEGDLMGMVASDGPHYGDNVK		0.0569622	0.00358994	1	1	1	B4EEP0	1	2477.12	2.51395	High
	FALSE	High	QQIQGGMEIGAVYLQPITMDPEGMMR	3xOxidation [M19; M24; M25]	0.085135	0.00495119	1	1	1	B4EEP0	0	2941.36	1.53672	High
	Master Protein	B4EBY7	Succinate--CoA ligase [ADP-forming] subunit alpha OS=Burkholderia cenocepacia (strain ATCC BAA-245 / DSM 16553 / LMG 16656 / NCTC 13227 / J2315 / CF5610) OX=216591 GN=BCAL0957 (sucD) PE=3 SV=1	29.3515	8	16	8	1	293	30.804	6.7	38.5462	8
	Checked	Confidence	Sequence	Modifications	Qvality PEP	Qvality q-value	# Protein Groups	# Proteins	# PSMs	Master Protein Accessions	# Missed Cleavages	Theo. MH+ [Da]	XCorr Sequest HT	Confidence Sequest HT
	FALSE	High	MGHAGALISGGADTAEAK	1xOxidation [M1]	5.05615e-08	0	1	1	3	B4EBY7	0	1672.8	4.99034	High
	FALSE	High	MGHAGALISGGADTAEAK		3.16026e-06	0	1	1	2	B4EBY7	0	1656.8	3.9964	High
	FALSE	High	KPVVGFIAGVTAPPGK		4.57622e-05	0.000227641	1	1	2	B4EBY7	0	1537.91	3.36326	High
	FALSE	High	AGEDFEGIPIYASVK		5.17253e-05	0.000227641	1	1	1	B4EBY7	0	1595.8	3.55248	High
	FALSE	High	EAFVAGVNPK		0.00218179	0.000227641	1	1	1	B4EBY7	0	1031.55	2.8528	High
	FALSE	High	VITQGITGK		0.00129806	0.000227641	1	1	1	B4EBY7	0	916.546	2.35305	High
	FALSE	High	IGIMPGHIHR	1xOxidation [M4]	0.000794845	0.000227641	1	1	2	B4EBY7	0	1146.62	2.2683	High
	FALSE	High	IGIMPGHIHR		0.00940251	0.000624031	1	1	2	B4EBY7	0	1130.63	2.41653	High
	FALSE	High	KAGEDFEGIPIYASVK		0.0360012	0.0021012	1	1	1	B4EBY7	1	1723.89	2.26941	High
	FALSE	High	NPSEMGR		0.129891	0.00896455	1	1	1	B4EBY7	0	790.351	1.44599	High
	Master Protein	B4E5C0	50S ribosomal protein L3 OS=Burkholderia cenocepacia (strain ATCC BAA-245 / DSM 16553 / LMG 16656 / NCTC 13227 / J2315 / CF5610) OX=216591 GN=BCAL0234 (rplC) PE=3 SV=1	56.4815	9	15	9	1	216	22.571	10.07	53.3261	9
	Checked	Confidence	Sequence	Modifications	Qvality PEP	Qvality q-value	# Protein Groups	# Proteins	# PSMs	Master Protein Accessions	# Missed Cleavages	Theo. MH+ [Da]	XCorr Sequest HT	Confidence Sequest HT
	FALSE	High	TVETDGYTAVQVAFGSR		2.51802e-10	0	1	1	2	B4E5C0	0	1800.88	5.8119	High
	FALSE	High	MTGHMGDVTVTVQNLEIAR	1xOxidation [M5]	9.11273e-06	0	1	1	1	B4E5C0	0	2088.02	4.49407	High
	FALSE	High	MTGHMGDVTVTVQNLEIAR	2xOxidation [M1; M5]	7.06224e-07	0	1	1	1	B4E5C0	0	2104.02	3.47848	High
	FALSE	High	VTKPLAGHLAK		1.29705e-05	0	1	1	2	B4E5C0	0	1134.7	2.55888	High
	FALSE	High	IFTAEGDSIPVTVLDVSDNR		1.80971e-07	0	1	1	2	B4E5C0	0	2148.08	4.24719	High
	FALSE	High	AAELSNGAVVGADLFEVGQK		1.52914e-08	0	1	1	2	B4E5C0	0	1975.01	4.8715	High
	FALSE	High	MTGHMGDVTVTVQNLEIAR		0.00128873	0.000227641	1	1	1	B4E5C0	0	2072.03	3.48473	High
	FALSE	High	AGVEAGEILK		7.10224e-05	0.000227641	1	1	1	B4E5C0	0	986.552	3.25239	High
	FALSE	High	VDVQGVSIGK		0.00366611	0.000227641	1	1	1	B4E5C0	0	1001.56	2.33759	High
	FALSE	High	VFVTPAVK		0.0151817	0.000969822	1	1	1	B4E5C0	0	860.524	2.05388	High
	FALSE	High	YNFSSGR		0.0585522	0.00371845	1	1	1	B4E5C0	0	830.379	2.24025	High
	Master Protein	B4EJV4	Putative 2,5-diketo-d-gluconic acid reductase OS=Burkholderia cenocepacia (strain ATCC BAA-245 / DSM 16553 / LMG 16656 / NCTC 13227 / J2315 / CF5610) OX=216591 GN=BCAM2605 (dkgB) PE=4 SV=1	53.9033	12	15	12	1	269	28.997	5.5	41.3058	12
	Checked	Confidence	Sequence	Modifications	Qvality PEP	Qvality q-value	# Protein Groups	# Proteins	# PSMs	Master Protein Accessions	# Missed Cleavages	Theo. MH+ [Da]	XCorr Sequest HT	Confidence Sequest HT
	FALSE	High	VLGDPVIGAIAQR		3.75675e-06	0	1	1	1	B4EJV4	0	1308.76	3.29506	High
	FALSE	High	LTDEDMAQIAALER		3.16026e-06	0	1	1	1	B4EJV4	0	1575.77	3.99363	High
	FALSE	High	DAIATNQIELSPYLQNR		1.63334e-05	0	1	1	2	B4EJV4	0	1946	2.49435	High
	FALSE	High	LQGQVVIDSVR		1.099e-05	0	1	1	1	B4EJV4	0	1213.69	2.88004	High
	FALSE	High	ENLASNLLAQTLR		3.68667e-05	0.000227641	1	1	1	B4EJV4	0	1442.8	3.2024	High
	FALSE	High	LAASLEDSLR		0.000160354	0.000227641	1	1	1	B4EJV4	0	1074.58	3.02874	High
	FALSE	High	QIGISNFNIALTK		0.00514257	0.000227641	1	1	1	B4EJV4	0	1418.8	2.07994	High
	FALSE	High	AIDTAQIYGNEAEVGEAIAASGVR		4.04867e-05	0.000227641	1	1	2	B4EJV4	0	2405.19	3.6301	High
	FALSE	High	LTDEDMAQIAALER	1xOxidation [M6]	0.0034858	0.000227641	1	1	1	B4EJV4	0	1591.76	2.64403	High
	FALSE	High	LAASLEDSLRK		0.0450154	0.00253736	1	1	1	B4EJV4	1	1202.67	2.50033	High
	FALSE	High	REDLFLTTK		0.0453296	0.00270409	1	1	1	B4EJV4	1	1122.62	2.16177	High
	FALSE	High	IPAFGLGTFR		0.0753904	0.00481329	1	1	1	B4EJV4	0	1078.6	2.09666	High
	FALSE	High	EVDPAGLAPK		0.103996	0.00694598	1	1	1	B4EJV4	0	996.536	1.81597	High
	Master Protein	B4EA88	Lipoprotein OS=Burkholderia cenocepacia (strain ATCC BAA-245 / DSM 16553 / LMG 16656 / NCTC 13227 / J2315 / CF5610) OX=216591 GN=BCAL0763 PE=1 SV=1	65.6827	11	15	11	1	271	29.212	9.42	40.6024	11
	Checked	Confidence	Sequence	Modifications	Qvality PEP	Qvality q-value	# Protein Groups	# Proteins	# PSMs	Master Protein Accessions	# Missed Cleavages	Theo. MH+ [Da]	XCorr Sequest HT	Confidence Sequest HT
	FALSE	High	AGAGTGGNNATVLDIAENPK		5.87212e-06	0	1	1	1	B4EA88	0	1869.93	3.59018	High
	FALSE	High	ISELDAAQLPR		2.58296e-06	0	1	1	1	B4EA88	0	1212.66	3.3949	High
	FALSE	High	VLSDVDAAVINTNYALAANLQPTK		7.53531e-07	0	1	1	2	B4EA88	0	2501.32	4.16912	High
	FALSE	High	IVSAGLTYISPIGVYSK		2.25876e-05	0.000227641	1	1	1	B4EA88	0	1767.99	3.32353	High
	FALSE	High	ALLLLQTQGVIK		0.000640194	0.000227641	1	1	1	B4EA88	0	1296.82	2.78285	High
	FALSE	High	VIEFNDYVQPNAALDSGDLDANSFQHQPYLDSQVK		0.00628989	0.000227641	1	1	2	B4EA88	0	3937.85	2.74972	High
	FALSE	High	VGTVAGPDSEVWQVVQK		0.0014674	0.000227641	1	1	1	B4EA88	0	1798.93	3.07648	High
	FALSE	High	DAIALESLTSPYANLIAVR		0.000287528	0.000227641	1	1	1	B4EA88	0	2017.1	3.61005	High
	FALSE	High	AGAGTGGNNATVLDIAENPKK		3.23827e-05	0.000227641	1	1	3	B4EA88	1	1998.03	2.57681	High
	FALSE	High	AKDKDQPWVK		0.0321769	0.0021012	1	1	1	B4EA88	2	1214.65	2.81904	High
	FALSE	High	LAVPNDPSNENR		0.0709187	0.00473322	1	1	1	B4EA88	0	1325.64	1.63275	High
	Master Protein	B4EMR4	Putative porin OS=Burkholderia cenocepacia (strain ATCC BAA-245 / DSM 16553 / LMG 16656 / NCTC 13227 / J2315 / CF5610) OX=216591 GN=BCAM1931 PE=4 SV=1	48.468	11	15	11	1	359	37.487	9.45	38.869	11
	Checked	Confidence	Sequence	Modifications	Qvality PEP	Qvality q-value	# Protein Groups	# Proteins	# PSMs	Master Protein Accessions	# Missed Cleavages	Theo. MH+ [Da]	XCorr Sequest HT	Confidence Sequest HT
	FALSE	High	AYSGGLSYQFQGLK		1.09111e-05	0	1	1	1	B4EMR4	0	1518.76	3.14398	High
	FALSE	High	TDVYAQAVYQR		4.03738e-06	0	1	1	1	B4EMR4	0	1313.65	4.27567	High
	FALSE	High	LGAAYSQANLGDGTNANGATNIAAQGR		4.73078e-06	0	1	1	2	B4EMR4	0	2576.24	3.40687	High
	FALSE	High	YNLTPALGLGAAYTYTNAK		0.00606781	0.000227641	1	1	2	B4EMR4	0	2002.03	1.60519	High
	FALSE	High	NAGGASIYNGDLSTAPSSSINQTAATVGLR		5.02558e-05	0.000227641	1	1	1	B4EMR4	0	2893.43	3.79485	High
	FALSE	High	QAFVGLSSQYGTVTLGK		0.00226189	0.000227641	1	1	1	B4EMR4	0	1755.93	2.21814	High
	FALSE	High	GSEDLGGGLK		0.00101575	0.000227641	1	3	1	B4EMR4	0	932.468	2.83267	High
	FALSE	High	ADNYEVNAK		9.82269e-05	0.000227641	1	1	1	B4EMR4	0	1023.47	2.80215	High
	FALSE	High	LGNNGGMFNR	1xOxidation [M7]	0.00253847	0.000227641	1	1	1	B4EMR4	0	1095.5	2.4827	High
	FALSE	High	LGNNGGMFNR		0.000234968	0.000227641	1	1	1	B4EMR4	0	1079.51	2.65093	High
	FALSE	High	LSTNGDVALNNSIK		0.000142888	0.000227641	1	1	1	B4EMR4	0	1445.76	2.27058	High
	FALSE	High	SLWSMGSGIDQSR	1xOxidation [M5]	0.00661446	0.00043742	1	1	1	B4EMR4	0	1439.66	2.57696	High
	FALSE	High	SLWSMGSGIDQSR		0.0171368	0.000969822	1	1	1	B4EMR4	0	1423.66	1.93034	High
	Master Protein	B4E6G8	Chaperone protein HtpG OS=Burkholderia cenocepacia (strain ATCC BAA-245 / DSM 16553 / LMG 16656 / NCTC 13227 / J2315 / CF5610) OX=216591 GN=BCAL2442 (htpG) PE=3 SV=1	27.8481	13	15	13	1	632	71.181	5.33	37.8796	13
	Checked	Confidence	Sequence	Modifications	Qvality PEP	Qvality q-value	# Protein Groups	# Proteins	# PSMs	Master Protein Accessions	# Missed Cleavages	Theo. MH+ [Da]	XCorr Sequest HT	Confidence Sequest HT
	FALSE	High	GVVDSADLPLNVSR		1.54446e-07	0	1	1	1	B4E6G8	0	1441.76	4.13647	High
	FALSE	High	FASTHGDTDAQDVSLADYVSR		0.000394881	0.000227641	1	1	1	B4E6G8	0	2255.02	3.07562	High
	FALSE	High	GVEVLLLTDR		0.00106836	0.000227641	1	1	1	B4E6G8	0	1114.65	2.55689	High
	FALSE	High	DEAIANLGTIAR		0.000443175	0.000227641	1	1	1	B4E6G8	0	1243.66	2.48827	High
	FALSE	High	AAGQNAPAMQPILEINPEHALVK		0.000231605	0.000227641	1	1	1	B4E6G8	0	2412.27	2.25409	High
	FALSE	High	AAGQNAPAMQPILEINPEHALVK	1xOxidation [M9]	0.00108388	0.000227641	1	1	1	B4E6G8	0	2428.27	2.7335	High
	FALSE	High	FEGLADNALYENDPNLR		0.000248919	0.000227641	1	1	1	B4E6G8	0	1950.92	2.6385	High
	FALSE	High	EGEDDLLSSHR		0.000412342	0.000227641	1	1	1	B4E6G8	0	1257.57	2.86262	High
	FALSE	High	ALSMLEELANAEEDAGK		4.35114e-05	0.000227641	1	1	1	B4E6G8	0	1790.85	2.8993	High
	FALSE	High	AQEQAGEAIKPVVEK		0.00295336	0.000227641	1	1	2	B4E6G8	0	1596.86	2.25837	High
	FALSE	High	ELVSNASDATDK		0.000654197	0.000227641	1	1	1	B4E6G8	0	1249.59	2.11607	High
	FALSE	High	KAQEQAGEAIKPVVEK		0.0367659	0.0022574	1	1	1	B4E6G8	1	1724.95	1.719	High
	FALSE	High	AGLPANQAVR		0.0380754	0.0022574	1	1	1	B4E6G8	0	996.559	2.26419	High
	FALSE	High	TITIDDNGIGMSR	1xOxidation [M11]	0.0431739	0.00253736	1	1	1	B4E6G8	0	1408.67	1.82412	High
	Master Protein	B4EA22	Phosphoribosylaminoimidazole-succinocarboxamide synthase OS=Burkholderia cenocepacia (strain ATCC BAA-245 / DSM 16553 / LMG 16656 / NCTC 13227 / J2315 / CF5610) OX=216591 GN=BCAL2838 (purC) PE=3 SV=1	47.6351	12	15	12	1	296	32.541	5.16	37.6718	12
	Checked	Confidence	Sequence	Modifications	Qvality PEP	Qvality q-value	# Protein Groups	# Proteins	# PSMs	Master Protein Accessions	# Missed Cleavages	Theo. MH+ [Da]	XCorr Sequest HT	Confidence Sequest HT
	FALSE	High	LYLMDEVLTADSSR		8.54063e-06	0	1	1	1	B4EA22	0	1612.79	3.20005	High
	FALSE	High	AEMGEHDENITFEETER	1xOxidation [M3]	2.06598e-06	0	1	1	1	B4EA22	0	2052.85	1.81109	High
	FALSE	High	LPEPIFTPAAK		0.000154678	0.000227641	1	1	1	B4EA22	0	1183.67	2.96004	High
	FALSE	High	RLEPIMIEAVVR		0.00203	0.000227641	1	1	1	B4EA22	1	1425.82	2.75614	High
	FALSE	High	LSAFDVVMGEPIPNK	1xOxidation [M8]	0.00361366	0.000227641	1	1	1	B4EA22	0	1632.83	2.37907	High
	FALSE	High	LSAFDVVMGEPIPNK		2.72408e-05	0.000227641	1	1	1	B4EA22	0	1616.84	3.81453	High
	FALSE	High	LYLMDEVLTADSSR	1xOxidation [M4]	0.000293816	0.000227641	1	1	1	B4EA22	0	1628.78	3.10049	High
	FALSE	High	IGTELAATIR		3.33295e-05	0.000227641	1	1	1	B4EA22	0	1044.6	3.47612	High
	FALSE	High	AEMGEHDENITFEETER		0.00224564	0.000227641	1	1	1	B4EA22	0	2036.85	1.5549	High
	FALSE	High	LLIVTTDR		0.00485485	0.000227641	1	1	1	B4EA22	0	930.562	2.27277	High
	FALSE	High	FEFGLDNHGK		0.00988623	0.000624031	1	1	1	B4EA22	0	1163.55	2.25779	High
	FALSE	High	TAPAPALPADVVEK		0.00820468	0.000624031	1	1	1	B4EA22	0	1378.76	1.95309	High
	FALSE	High	DWLEAQPWGK		0.0116558	0.000969822	1	1	1	B4EA22	0	1229.59	2.81983	High
	FALSE	High	VRDNYAVGNDK		0.0114083	0.000969822	1	1	1	B4EA22	1	1250.61	2.53859	High
	FALSE	High	GYLAGSGWK		0.0593629	0.00371845	1	1	1	B4EA22	0	938.473	2.33222	High
	Master Protein	B4EJ31	Aminotransferase OS=Burkholderia cenocepacia (strain ATCC BAA-245 / DSM 16553 / LMG 16656 / NCTC 13227 / J2315 / CF5610) OX=216591 GN=BCAM1478 (tyrB) PE=3 SV=1	39.5	12	15	12	1	400	43.552	6.2	36.4864	12
	Checked	Confidence	Sequence	Modifications	Qvality PEP	Qvality q-value	# Protein Groups	# Proteins	# PSMs	Master Protein Accessions	# Missed Cleavages	Theo. MH+ [Da]	XCorr Sequest HT	Confidence Sequest HT
	FALSE	High	FDAMLAAIDALPAR	1xOxidation [M4]	1.01979e-06	0	1	1	1	B4EJ31	0	1490.77	3.05735	High
	FALSE	High	GVPTLVANSFSK		0.00380057	0.000227641	1	1	1	B4EJ31	0	1219.67	1.99992	High
	FALSE	High	VVAAVLGTPALR		0.000723704	0.000227641	1	1	1	B4EJ31	0	1166.73	3.09904	High
	FALSE	High	LIDVIEAR		0.00388359	0.000227641	1	1	1	B4EJ31	0	928.546	1.98999	High
	FALSE	High	FDAMLAAIDALPAR		3.01318e-05	0.000227641	1	1	1	B4EJ31	0	1474.77	3.35394	High
	FALSE	High	DAVQSLVFGADHPAR		0.000277348	0.000227641	1	1	2	B4EJ31	0	1582.8	3.3943	High
	FALSE	High	GMFTYTGLTESQVDALR		0.000121935	0.000227641	1	1	1	B4EJ31	0	1888.91	2.75829	High
	FALSE	High	GMFTYTGLTESQVDALR	1xOxidation [M2]	0.000354399	0.000227641	1	1	1	B4EJ31	0	1904.91	2.41269	High
	FALSE	High	DHVSGEALTR		0.000436829	0.000227641	1	1	1	B4EJ31	0	1084.54	2.12862	High
	FALSE	High	SNYSNPQTYGAK		0.000848154	0.000227641	1	1	1	B4EJ31	0	1329.61	2.89741	High
	FALSE	High	VLGQLAGAVR		3.1237e-05	0.000227641	1	1	1	B4EJ31	0	983.6	2.80909	High
	FALSE	High	VGADFLK		0.00913671	0.000624031	1	1	1	B4EJ31	0	749.419	2.11477	High
	FALSE	High	MFEHIDAYPGDPILTLNENFQK		0.0144422	0.000969822	1	1	1	B4EJ31	0	2592.24	2.27958	High
	FALSE	High	AGFTVNTYPYYDEATGGLK		0.0127001	0.000969822	1	1	1	B4EJ31	0	2066.97	2.19145	High
	Master Protein	B4E6F9	Transaldolase OS=Burkholderia cenocepacia (strain ATCC BAA-245 / DSM 16553 / LMG 16656 / NCTC 13227 / J2315 / CF5610) OX=216591 GN=tal PE=3 SV=1	47.3186	14	15	14	1	317	35.299	5.71	36.4171	14
	Checked	Confidence	Sequence	Modifications	Qvality PEP	Qvality q-value	# Protein Groups	# Proteins	# PSMs	Master Protein Accessions	# Missed Cleavages	Theo. MH+ [Da]	XCorr Sequest HT	Confidence Sequest HT
	FALSE	High	LASTWEGIR		0.000256202	0.000227641	1	1	1	B4E6F9	0	1032.55	2.67145	High
	FALSE	High	NESTDFIIDR		4.84775e-05	0.000227641	1	1	1	B4E6F9	0	1209.57	3.01301	High
	FALSE	High	QYTTVVADTGDFQQLAQYKPQDATTNPSLILK		0.000449613	0.000227641	1	1	1	B4E6F9	0	3554.8	3.35072	High
	FALSE	High	LYEAAGVGR		8.81625e-05	0.000227641	1	1	1	B4E6F9	0	935.495	3.30553	High
	FALSE	High	VFAADAVK		0.00533096	0.000227641	1	1	1	B4E6F9	0	820.456	1.99221	High
	FALSE	High	LQESNDTVAR		0.000212411	0.000227641	1	1	1	B4E6F9	0	1132.56	2.64097	High
	FALSE	High	DGGANDPGVQSVR		0.00361366	0.000227641	1	1	1	B4E6F9	0	1271.6	3.21881	High
	FALSE	High	LSPDTLQDKPAER		0.00183505	0.000227641	1	1	1	B4E6F9	0	1469.76	2.2752	High
	FALSE	High	FQLNDEAMATEK	1xOxidation [M8]	0.00024713	0.000227641	1	1	2	B4E6F9	0	1412.64	1.9133	High
	FALSE	High	VAIDEASFR		0.000228289	0.000227641	1	1	1	B4E6F9	0	1007.52	2.94228	High
	FALSE	High	LSFDTQR		0.0114083	0.000969822	1	1	1	B4E6F9	0	866.437	1.97519	High
	FALSE	High	VSTEVDAR		0.0160727	0.000969822	1	1	1	B4E6F9	0	876.442	1.97963	High
	FALSE	High	DAYKPILEK		0.0728745	0.00481329	1	1	1	B4E6F9	0	1076.6	1.66591	High
	FALSE	High	KLSPDTLQDKPAER		0.135884	0.00909376	1	1	1	B4E6F9	1	1597.85	1.82617	High
	Master Protein	B4ED69	Aspartokinase OS=Burkholderia cenocepacia (strain ATCC BAA-245 / DSM 16553 / LMG 16656 / NCTC 13227 / J2315 / CF5610) OX=216591 GN=BCAL2146 (ask) PE=3 SV=1	29.7362	10	15	10	1	417	45.099	5.24	34.8374	10
	Checked	Confidence	Sequence	Modifications	Qvality PEP	Qvality q-value	# Protein Groups	# Proteins	# PSMs	Master Protein Accessions	# Missed Cleavages	Theo. MH+ [Da]	XCorr Sequest HT	Confidence Sequest HT
	FALSE	High	AMDILTNQVQGHVSAER		6.40236e-06	0	1	1	2	B4ED69	0	1868.93	3.09691	High
	FALSE	High	YGGTSMGSVER	1xOxidation [M6]	6.17584e-06	0	1	1	1	B4ED69	0	1159.5	2.74433	High
	FALSE	High	AVISGIAFQR		7.74372e-05	0.000227641	1	1	1	B4ED69	0	1061.61	3.31009	High
	FALSE	High	VLSSLTDPLIALDEEMR		0.000972732	0.000227641	1	1	1	B4ED69	0	1901.99	2.68361	High
	FALSE	High	TDFTFTVGR		0.00020937	0.000227641	1	1	1	B4ED69	0	1043.52	3.38568	High
	FALSE	High	AMDILTNQVQGHVSAER	1xOxidation [M2]	9.9653e-05	0.000227641	1	1	2	B4ED69	0	1884.92	3.3758	High
	FALSE	High	VSVVGVGMR		0.000109441	0.000227641	1	1	1	B4ED69	0	903.508	3.1906	High
	FALSE	High	SGTLITFEEDETMEK		0.00763639	0.00043742	1	1	1	B4ED69	0	1729.78	1.99796	High
	FALSE	High	VVIITGFQGVDPDGHITTLGR		0.0085656	0.000624031	1	1	1	B4ED69	0	2195.18	2.21174	High
	FALSE	High	ISVLIDEK		0.0209107	0.00129628	1	1	1	B4ED69	0	916.535	2.28221	High
	FALSE	High	VLSSLTDPLIALDEEMR	1xOxidation [M16]	0.0260442	0.00144346	1	1	1	B4ED69	0	1917.98	1.52084	High
	FALSE	High	SGTLITFEEDETMEK	1xOxidation [M13]	0.035252	0.0021012	1	1	1	B4ED69	0	1745.78	2.45534	High
	FALSE	High	YMELAVR	1xOxidation [M2]	0.0383427	0.0022574	1	1	1	B4ED69	0	897.45	1.81316	High
	Master Protein	B4E9H6	Putative N-acetylmuramoyl-L-alanine amidase OS=Burkholderia cenocepacia (strain ATCC BAA-245 / DSM 16553 / LMG 16656 / NCTC 13227 / J2315 / CF5610) OX=216591 GN=BCAL2777 PE=4 SV=1	38.8889	14	15	14	1	504	54.377	9.23	34.2249	14
	Checked	Confidence	Sequence	Modifications	Qvality PEP	Qvality q-value	# Protein Groups	# Proteins	# PSMs	Master Protein Accessions	# Missed Cleavages	Theo. MH+ [Da]	XCorr Sequest HT	Confidence Sequest HT
	FALSE	High	LVVDLSGLDLDQALR		9.79345e-06	0	1	1	1	B4E9H6	0	1626.91	4.45102	High
	FALSE	High	GSVEQAGFAVLK		1.76804e-05	0	1	1	1	B4E9H6	0	1205.65	3.56448	High
	FALSE	High	VTIESDQPLQNSQQLLQGPDR		4.83413e-06	0	1	1	2	B4E9H6	0	2366.19	3.61468	High
	FALSE	High	ENSSDLIGGINIK		7.74372e-05	0.000227641	1	1	1	B4E9H6	0	1359.71	3.41178	High
	FALSE	High	LLTVAIDPGHGGEDPGAIGGNGTYEK		0.000174843	0.000227641	1	1	1	B4E9H6	0	2538.25	3.11614	High
	FALSE	High	YFAANPPLAK		0.00680734	0.00043742	1	1	1	B4E9H6	0	1091.59	2.63449	High
	FALSE	High	AQQMQPPSTLAGPGTPPPGAGDNSDAFFQR	1xOxidation [M4]	0.00974556	0.000624031	1	1	1	B4E9H6	0	3056.42	2.20444	High
	FALSE	High	ALFDMSTTAQIR		0.0172592	0.000969822	1	1	1	B4E9H6	0	1353.68	1.69153	High
	FALSE	High	DADFFVPLNVR		0.0148604	0.000969822	1	1	1	B4E9H6	0	1292.66	2.30964	High
	FALSE	High	GSSVFALSDHGATSAAAR		0.0172592	0.000969822	1	1	1	B4E9H6	0	1704.83	1.50911	High
	FALSE	High	RDDGDDDGDTYK		0.0212095	0.00129628	1	1	1	B4E9H6	1	1371.53	1.59479	High
	FALSE	High	LNDDSYRDEMADAIFR		0.0573558	0.00371845	1	1	1	B4E9H6	1	1930.86	2.32417	High
	FALSE	High	DEMADAIFR	1xOxidation [M3]	0.108913	0.00750031	1	1	1	B4E9H6	0	1083.48	1.73526	High
	FALSE	High	LNDDSYR		0.114787	0.00776165	1	1	1	B4E9H6	0	882.395	1.45068	High
	Master Protein	B4E5Y3	Protein translocase subunit SecA OS=Burkholderia cenocepacia (strain ATCC BAA-245 / DSM 16553 / LMG 16656 / NCTC 13227 / J2315 / CF5610) OX=216591 GN=BCAL3453 (secA) PE=3 SV=1	19.3998	13	15	13	1	933	104.771	5.54	33.0738	13
	Checked	Confidence	Sequence	Modifications	Qvality PEP	Qvality q-value	# Protein Groups	# Proteins	# PSMs	Master Protein Accessions	# Missed Cleavages	Theo. MH+ [Da]	XCorr Sequest HT	Confidence Sequest HT
	FALSE	High	MPEGEAIEAGIVTR		2.59445e-07	0	1	1	1	B4E5Y3	0	1472.74	2.97854	High
	FALSE	High	TVATINALETQIEK		2.05115e-06	0	1	1	1	B4E5Y3	0	1530.84	3.44529	High
	FALSE	High	GTDIVLGGNAEK		1.74275e-05	0	1	1	2	B4E5Y3	0	1173.61	4.09807	High
	FALSE	High	QAAFIEADDSIPADEK		0.000201958	0.000227641	1	1	1	B4E5Y3	0	1719.81	2.93418	High
	FALSE	High	FYLSLDDPLLR		0.00127028	0.000227641	1	1	1	B4E5Y3	0	1351.73	2.83509	High
	FALSE	High	WSDGLHQAVEAK		0.00331433	0.000227641	1	1	1	B4E5Y3	0	1340.66	2.62763	High
	FALSE	High	AAGGLHIIGTER		0.000530731	0.000227641	1	1	1	B4E5Y3	0	1194.66	2.91928	High
	FALSE	High	ADGTGVEKPGDYTLDEK		0.000718503	0.000227641	1	1	1	B4E5Y3	0	1794.84	2.05016	High
	FALSE	High	EAAIVAEAGRPK		6.60846e-05	0.000227641	1	1	2	B4E5Y3	0	1211.67	2.73613	High
	FALSE	High	QLLEYDDVSNDQR		0.0160727	0.000969822	1	1	1	B4E5Y3	0	1594.73	2.41235	High
	FALSE	High	NELLEAHDITETITAMR		0.0158453	0.000969822	1	1	1	B4E5Y3	0	1956.97	1.96619	High
	FALSE	High	HGVITEVVR		0.0176317	0.00115486	1	1	1	B4E5Y3	0	1009.58	2.13759	High
	FALSE	High	GQPVLVGTTSIENSELLSHLLK		0.108198	0.00750031	1	1	1	B4E5Y3	0	2335.29	1.12545	High
	Master Protein	B4EBL7	Glucose-6-phosphate isomerase OS=Burkholderia cenocepacia (strain ATCC BAA-245 / DSM 16553 / LMG 16656 / NCTC 13227 / J2315 / CF5610) OX=216591 GN=BCAL1990 (pgi) PE=3 SV=1	29.0741	12	15	12	1	540	59.207	6.54	31.5543	12
	Checked	Confidence	Sequence	Modifications	Qvality PEP	Qvality q-value	# Protein Groups	# Proteins	# PSMs	Master Protein Accessions	# Missed Cleavages	Theo. MH+ [Da]	XCorr Sequest HT	Confidence Sequest HT
	FALSE	High	RDAMFAGEIVNPTEGR		1.7937e-05	0	1	1	2	B4EBL7	1	1762.85	3.92052	High
	FALSE	High	VVEADLSAESVDPAK		3.30903e-05	0.000227641	1	1	1	B4EBL7	0	1529.77	3.34107	High
	FALSE	High	TFTTLETMTNAR		0.000728943	0.000227641	1	1	1	B4EBL7	0	1385.67	2.99879	High
	FALSE	High	DAMFAGEIVNPTEGR		3.93365e-05	0.000227641	1	1	1	B4EBL7	0	1606.75	3.09371	High
	FALSE	High	ATDPQAPFHAQVSAER		0.00442111	0.000227641	1	1	1	B4EBL7	0	1724.84	2.17203	High
	FALSE	High	HDSSTTALIER		0.0019162	0.000227641	1	1	1	B4EBL7	0	1229.61	2.32931	High
	FALSE	High	HFVGVSANPAEVVK		0.000673345	0.000227641	1	1	1	B4EBL7	0	1453.78	2.76603	High
	FALSE	High	DAMFAGEIVNPTEGR	1xOxidation [M3]	0.00680734	0.00043742	1	1	1	B4EBL7	0	1622.75	2.497	High
	FALSE	High	VLEQVDPEETLAIIVSK		0.0116558	0.000969822	1	1	1	B4EBL7	0	1883.04	2.79057	High
	FALSE	High	FTIPGGGLAADFSK		0.0201815	0.00129628	1	1	1	B4EBL7	0	1380.72	1.84837	High
	FALSE	High	LLVQLAR		0.0249626	0.00144346	1	1	1	B4EBL7	0	812.535	1.8323	High
	FALSE	High	EALAPHLTFPGNRPTTTLLVDALTPR		0.0496108	0.00330369	1	1	2	B4EBL7	0	2801.53	1.63445	High
	FALSE	High	NRIDDETVR		0.114787	0.00776165	1	1	1	B4EBL7	1	1117.56	1.96461	High
	Master Protein	B4E5D9	50S ribosomal protein L15 OS=Burkholderia cenocepacia (strain ATCC BAA-245 / DSM 16553 / LMG 16656 / NCTC 13227 / J2315 / CF5610) OX=216591 GN=BCAL0253 (rplO) PE=3 SV=1	56.9444	8	15	8	1	144	15.056	10.59	29.9362	8
	Checked	Confidence	Sequence	Modifications	Qvality PEP	Qvality q-value	# Protein Groups	# Proteins	# PSMs	Master Protein Accessions	# Missed Cleavages	Theo. MH+ [Da]	XCorr Sequest HT	Confidence Sequest HT
	FALSE	High	AAIEAAGGSFAE		0.000370068	0.000227641	1	1	1	B4E5D9	0	1093.52	3.0112	High
	FALSE	High	LPVDEIDLLALK		0.00142567	0.000227641	1	1	1	B4E5D9	0	1338.79	3.03528	High
	FALSE	High	MELNNLKPAAGAK		0.000283412	0.000227641	1	1	2	B4E5D9	0	1356.73	3.03066	High
	FALSE	High	MELNNLKPAAGAK	1xOxidation [M1]	0.00109963	0.000227641	1	1	3	B4E5D9	0	1372.73	1.9396	High
	FALSE	High	VGFEGGQMPLQR	1xOxidation [M8]	3.93365e-05	0.000227641	1	1	3	B4E5D9	0	1334.65	2.96081	High
	FALSE	High	VGFEGGQMPLQR		0.00170737	0.000227641	1	1	1	B4E5D9	0	1318.66	2.56614	High
	FALSE	High	QAGLVGELTK		0.00920246	0.000624031	1	1	1	B4E5D9	0	1015.58	2.74573	High
	FALSE	High	EFVGEVR		0.0601843	0.00371845	1	1	1	B4E5D9	0	835.431	1.72726	High
	FALSE	High	RGFTSLTK		0.0862871	0.00507255	1	1	1	B4E5D9	1	909.515	2.36957	High
	FALSE	High	IIATGELK		0.100609	0.00637138	1	1	1	B4E5D9	0	844.514	2.12824	High
	Master Protein	B4EEP2	Aminotransferase OS=Burkholderia cenocepacia (strain ATCC BAA-245 / DSM 16553 / LMG 16656 / NCTC 13227 / J2315 / CF5610) OX=216591 GN=BCAL2303 (tyrB) PE=3 SV=1	42.3559	12	14	12	1	399	42.535	6.71	39.926	12
	Checked	Confidence	Sequence	Modifications	Qvality PEP	Qvality q-value	# Protein Groups	# Proteins	# PSMs	Master Protein Accessions	# Missed Cleavages	Theo. MH+ [Da]	XCorr Sequest HT	Confidence Sequest HT
	FALSE	High	VVTAQALGGTGALK		1.10084e-07	0	1	1	1	B4EEP2	0	1285.75	4.48494	High
	FALSE	High	VNLGVGVYTNEDGK		9.9653e-05	0.000227641	1	1	1	B4EEP2	0	1464.73	2.98171	High
	FALSE	High	VGALSIITSSK		0.00455029	0.000227641	1	1	1	B4EEP2	0	1075.64	3.13722	High
	FALSE	High	GMFSYSGLTSAQVDR		0.000121935	0.000227641	1	1	1	B4EEP2	0	1618.75	2.31563	High
	FALSE	High	GMFSYSGLTSAQVDR	1xOxidation [M2]	3.26169e-05	0.000227641	1	1	1	B4EEP2	0	1634.75	3.02756	High
	FALSE	High	LRDEFGIYAVGTGR		0.00414367	0.000227641	1	1	1	B4EEP2	1	1553.81	2.96783	High
	FALSE	High	LLLGNDSPLIAAGR		2.86498e-05	0.000227641	1	1	1	B4EEP2	0	1409.81	3.37762	High
	FALSE	High	LFAAADLNAFVSSSFSK		0.000102568	0.000227641	1	1	1	B4EEP2	0	1774.9	3.42038	High
	FALSE	High	GYLPIDGIAAYDAAVQK		0.000631025	0.000227641	1	1	1	B4EEP2	0	1764.92	2.45983	High
	FALSE	High	DPILGLNEAFNADARPTK		1.95567e-05	0.000227641	1	1	1	B4EEP2	0	1942	3.0474	High
	FALSE	High	DFSFINAQR		0.000951909	0.000227641	1	1	1	B4EEP2	0	1097.54	3.31872	High
	FALSE	High	NLDAVANAVAAVLK		0.000112642	0.000227641	1	1	1	B4EEP2	0	1368.78	3.20618	High
	FALSE	High	VAISDPSWENHR		0.00253847	0.000227641	1	1	2	B4EEP2	0	1410.68	2.18099	High
	Master Protein	B4EEW1	Leucine--tRNA ligase OS=Burkholderia cenocepacia (strain ATCC BAA-245 / DSM 16553 / LMG 16656 / NCTC 13227 / J2315 / CF5610) OX=216591 GN=BCAL3373 (leuS) PE=3 SV=1	19.7917	11	14	11	1	864	96.151	5.47	37.9817	11
	Checked	Confidence	Sequence	Modifications	Qvality PEP	Qvality q-value	# Protein Groups	# Proteins	# PSMs	Master Protein Accessions	# Missed Cleavages	Theo. MH+ [Da]	XCorr Sequest HT	Confidence Sequest HT
	FALSE	High	NNGVDPQLLIDQYGADTAR		8.12061e-06	0	1	1	1	B4EEW1	0	2060	2.89145	High
	FALSE	High	DAIEAAAVADEAFAK		1.76804e-05	0	1	1	1	B4EEW1	0	1491.73	3.77865	High
	FALSE	High	YAEAVDAVAADLK		1.15458e-08	0	1	1	1	B4EEW1	0	1335.68	4.72547	High
	FALSE	High	AGFDAATLGDADK		9.79345e-06	0	1	1	1	B4EEW1	0	1251.59	3.72743	High
	FALSE	High	YTAPDAETMVDAR		0.000649495	0.000227641	1	1	1	B4EEW1	0	1439.65	2.01342	High
	FALSE	High	GRPVGATLNADGQPVVLGGIEK		0.00143599	0.000227641	1	1	2	B4EEW1	0	2148.18	2.11711	High
	FALSE	High	TGTVNWDPVDQTVLANEQVIDGR		0.00411394	0.000227641	1	1	1	B4EEW1	0	2527.24	1.87242	High
	FALSE	High	NLLTQGMVLNETYYR		2.14768e-05	0.000227641	1	1	1	B4EEW1	0	1814.91	3.28477	High
	FALSE	High	NLLTQGMVLNETYYR	1xOxidation [M7]	0.00174471	0.000227641	1	1	1	B4EEW1	0	1830.91	1.63523	High
	FALSE	High	GGVAEADVATMEK		0.000794845	0.000227641	1	1	1	B4EEW1	0	1277.6	3.21368	High
	FALSE	High	GGVAEADVATMEK	1xOxidation [M11]	6.51391e-05	0.000227641	1	1	1	B4EEW1	0	1293.6	3.38574	High
	FALSE	High	SFGVNFGFPYELDGEQK		0.027753	0.00144346	1	1	1	B4EEW1	0	1933.9	1.7235	High
	FALSE	High	QADFDYQR		0.0408313	0.00253736	1	1	1	B4EEW1	0	1042.46	1.76849	High
	Master Protein	B4EBD1	Aspartate--tRNA(Asp/Asn) ligase OS=Burkholderia cenocepacia (strain ATCC BAA-245 / DSM 16553 / LMG 16656 / NCTC 13227 / J2315 / CF5610) OX=216591 GN=BCAL0880 (aspS) PE=3 SV=1	27.5	13	14	13	1	600	67.659	5.99	37.5847	13
	Checked	Confidence	Sequence	Modifications	Qvality PEP	Qvality q-value	# Protein Groups	# Proteins	# PSMs	Master Protein Accessions	# Missed Cleavages	Theo. MH+ [Da]	XCorr Sequest HT	Confidence Sequest HT
	FALSE	High	AQDLLTQAPSPVDER		5.66436e-06	0	1	1	1	B4EBD1	0	1639.83	3.58245	High
	FALSE	High	TGAEDGDIIFFAADR		1.28064e-07	0	1	1	1	B4EBD1	0	1597.75	4.0147	High
	FALSE	High	VQLEFTELTDAMK		7.44807e-06	0	1	1	1	B4EBD1	0	1524.76	3.31533	High
	FALSE	High	DEHLEYLETDPGR		5.40105e-05	0.000227641	1	1	2	B4EBD1	0	1573.71	2.54221	High
	FALSE	High	YLDEQGFIDIETPMLTK		0.00417362	0.000227641	1	1	1	B4EBD1	0	2012.99	2.39072	High
	FALSE	High	GDIDGYTEFVR		0.0014995	0.000227641	1	1	1	B4EBD1	0	1271.59	2.70308	High
	FALSE	High	NRPEGTVNAGLK		0.00110759	0.000227641	1	1	1	B4EBD1	0	1255.68	3.04441	High
	FALSE	High	YVAAHHPFTSPK		0.000329744	0.000227641	1	1	1	B4EBD1	0	1354.69	2.85502	High
	FALSE	High	VVNDSLGALR		0.000115936	0.000227641	1	1	1	B4EBD1	0	1043.58	2.76134	High
	FALSE	High	AEMFATAEGVR	1xOxidation [M3]	0.0302026	0.00196964	1	1	1	B4EBD1	0	1197.56	1.72359	High
	FALSE	High	VNAGQFFALPQSPQLFK		0.0653436	0.00430959	1	1	1	B4EBD1	0	1892.01	2.24051	High
	FALSE	High	TTIDVELDAK		0.0704376	0.00473322	1	1	1	B4EBD1	0	1104.58	2.06284	High
	FALSE	High	DGLQSPIVK		0.143028	0.00993893	1	1	1	B4EBD1	0	956.541	2.03491	High
	Master Protein	B4EB93	Aminopeptidase N OS=Burkholderia cenocepacia (strain ATCC BAA-245 / DSM 16553 / LMG 16656 / NCTC 13227 / J2315 / CF5610) OX=216591 GN=BCAL2993 PE=4 SV=1	21.4047	13	14	13	1	897	99.258	5.6	37.2613	13
	Checked	Confidence	Sequence	Modifications	Qvality PEP	Qvality q-value	# Protein Groups	# Proteins	# PSMs	Master Protein Accessions	# Missed Cleavages	Theo. MH+ [Da]	XCorr Sequest HT	Confidence Sequest HT
	FALSE	High	LVAIEETITTGSGK		7.2365e-06	0	1	1	1	B4EB93	0	1418.77	3.51801	High
	FALSE	High	YTITLAQGYGDASPAAR		1.78083e-05	0	1	1	1	B4EB93	0	1754.87	3.24863	High
	FALSE	High	VLTDESLSPAFR		3.83883e-06	0	1	1	1	B4EB93	0	1334.7	3.24987	High
	FALSE	High	ELALTLPSETYLADQMAEADPAAVHR		0.00138512	0.000227641	1	1	1	B4EB93	0	2812.38	2.09244	High
	FALSE	High	AAYPVLLSNGNLVDSGDLPDGR		0.000201958	0.000227641	1	1	1	B4EB93	0	2243.13	3.28842	High
	FALSE	High	EALEQVAAGAK		0.00147802	0.000227641	1	1	1	B4EB93	0	1086.58	2.73368	High
	FALSE	High	LATAQYDAANNMTDR	1xOxidation [M12]	0.00606781	0.000227641	1	1	1	B4EB93	0	1670.74	2.33025	High
	FALSE	High	DQEFSADMAAGDAVESAAR		3.16903e-05	0.000227641	1	1	1	B4EB93	0	1940.83	3.16777	High
	FALSE	High	DQEFSADMAAGDAVESAAR	1xOxidation [M8]	2.97007e-05	0.000227641	1	1	1	B4EB93	0	1956.82	2.73638	High
	FALSE	High	AAANAPLTLGENFVAAFR		2.74378e-05	0.000227641	1	1	1	B4EB93	0	1832.97	2.63547	High
	FALSE	High	LLQVWVEPADLDK		0.0203253	0.00129628	1	1	1	B4EB93	0	1525.83	2.41966	High
	FALSE	High	DLAQFER		0.0226071	0.00129628	1	1	1	B4EB93	0	878.437	2.13587	High
	FALSE	High	LLAHPAFNLK		0.0585522	0.00371845	1	1	1	B4EB93	0	1123.66	2.06299	High
	FALSE	High	GLNIFNTK		0.0573558	0.00371845	1	1	1	B4EB93	0	906.504	1.64191	High
	Master Protein	B4E5E5	30S ribosomal protein S4 OS=Burkholderia cenocepacia (strain ATCC BAA-245 / DSM 16553 / LMG 16656 / NCTC 13227 / J2315 / CF5610) OX=216591 GN=BCAL0259 (rpsD) PE=3 SV=1	48.3092	10	14	10	1	207	23.171	10.13	36.312	10
	Checked	Confidence	Sequence	Modifications	Qvality PEP	Qvality q-value	# Protein Groups	# Proteins	# PSMs	Master Protein Accessions	# Missed Cleavages	Theo. MH+ [Da]	XCorr Sequest HT	Confidence Sequest HT
	FALSE	High	GNTGENLLQLLESR		8.04007e-07	0	1	1	1	B4E5E5	0	1543.81	4.13841	High
	FALSE	High	SITVNGVVANVPSQQVK		0.000103309	0.000227641	1	1	2	B4E5E5	0	1739.97	3.18341	High
	FALSE	High	IVEALSLAEQGGMPSWVAVDAK		0.000490255	0.000227641	1	1	2	B4E5E5	0	2271.17	3.19942	High
	FALSE	High	IVEALSLAEQGGMPSWVAVDAK	1xOxidation [M13]	2.80373e-05	0.000227641	1	1	1	B4E5E5	0	2287.16	3.12335	High
	FALSE	High	KGNTGENLLQLLESR		0.00153229	0.000227641	1	1	2	B4E5E5	1	1671.9	4.02169	High
	FALSE	High	AGDVVAIR		0.0019162	0.000227641	1	1	1	B4E5E5	0	800.462	2.7583	High
	FALSE	High	TSDYGTQLR		0.0136406	0.000969822	1	1	1	B4E5E5	0	1040.5	2.84709	High
	FALSE	High	YFAEADR		0.0200387	0.00129628	1	1	1	B4E5E5	0	871.394	2.14696	High
	FALSE	High	IYGVLER		0.0226071	0.00129628	1	1	1	B4E5E5	0	849.483	2.20067	High
	FALSE	High	EGTDLFLK		0.050303	0.00330369	1	1	1	B4E5E5	0	922.488	1.18869	High
	FALSE	High	MGFGSTR		0.0561827	0.00358994	1	1	1	B4E5E5	0	755.35	1.62921	High
	Master Protein	B4EAP3	Electron transfer flavoprotein beta-subunit OS=Burkholderia cenocepacia (strain ATCC BAA-245 / DSM 16553 / LMG 16656 / NCTC 13227 / J2315 / CF5610) OX=216591 GN=BCAM2320 (etfB) PE=4 SV=1	47.7912	8	14	8	1	249	26.581	8.66	35.1141	8
	Checked	Confidence	Sequence	Modifications	Qvality PEP	Qvality q-value	# Protein Groups	# Proteins	# PSMs	Master Protein Accessions	# Missed Cleavages	Theo. MH+ [Da]	XCorr Sequest HT	Confidence Sequest HT
	FALSE	High	MSMNPFDEIAVEEAVR	1xOxidation [M]	2.12051e-07	0	1	2	4	B4EAP3	0	1853.84	3.89962	High
	FALSE	High	AILVESNDSVEPLAVAK		1.38243e-08	0	1	1	1	B4EAP3	0	1754.95	4.52602	High
	FALSE	High	EAGVATEVIAVSVGVTQAQETLR		2.18251e-07	0	1	1	2	B4EAP3	0	2328.24	3.32365	High
	FALSE	High	KPLETVKPEDLGVDVAPR		0.000931532	0.000227641	1	1	1	B4EAP3	0	1963.09	2.39967	High
	FALSE	High	MSMNPFDEIAVEEAVR		0.00025072	0.000227641	1	2	1	B4EAP3	0	1837.85	2.77788	High
	FALSE	High	MSMNPFDEIAVEEAVR	2xOxidation [M1; M3]	0.000148131	0.000227641	1	2	1	B4EAP3	0	1869.84	2.90514	High
	FALSE	High	SDNTGVDIANVK		8.08588e-05	0.000227641	1	1	1	B4EAP3	0	1232.61	3.28038	High
	FALSE	High	KKPLETVKPEDLGVDVAPR		0.00104549	0.000227641	1	1	1	B4EAP3	1	2091.18	2.48425	High
	FALSE	High	EVDGGAETLSLTLPAVVTTDLR		0.0186642	0.00129628	1	1	1	B4EAP3	0	2257.19	1.9374	High
	FALSE	High	EQPQLVILGK		0.0823167	0.00481329	1	2	1	B4EAP3	0	1124.67	1.60532	High
	Master Protein	B4E8E0	Methionine--tRNA ligase OS=Burkholderia cenocepacia (strain ATCC BAA-245 / DSM 16553 / LMG 16656 / NCTC 13227 / J2315 / CF5610) OX=216591 GN=BCAL2646 (metG) PE=3 SV=1	21.8663	11	14	11	1	718	79.143	6.18	33.0047	11
	Checked	Confidence	Sequence	Modifications	Qvality PEP	Qvality q-value	# Protein Groups	# Proteins	# PSMs	Master Protein Accessions	# Missed Cleavages	Theo. MH+ [Da]	XCorr Sequest HT	Confidence Sequest HT
	FALSE	High	DSLQADAAGAAAGGANAAK		4.40195e-06	0	1	1	2	B4E8E0	0	1629.78	3.71275	High
	FALSE	High	ANAKPAVVNGADDAPISIDDFAK		6.76348e-07	0	1	1	1	B4E8E0	0	2299.16	3.581	High
	FALSE	High	EWVSGLAQPEATNK		0.00033213	0.000227641	1	1	1	B4E8E0	0	1529.76	3.36466	High
	FALSE	High	LNATMEDIDLNLDDFQAR		0.000703124	0.000227641	1	1	1	B4E8E0	0	2093.98	2.15861	High
	FALSE	High	DAPYFGFEIPGAPGK		0.00369261	0.000227641	1	1	1	B4E8E0	0	1565.76	2.60324	High
	FALSE	High	VQDSAMNHPLVAK		0.000162683	0.000227641	1	1	1	B4E8E0	0	1409.72	2.18305	High
	FALSE	High	VQDSAMNHPLVAK	1xOxidation [M6]	0.00120773	0.000227641	1	1	1	B4E8E0	0	1425.72	2.16639	High
	FALSE	High	SAYQPEQLVGK		0.00299625	0.000227641	1	1	1	B4E8E0	0	1219.63	2.1512	High
	FALSE	High	LTVMVANLAPR	1xOxidation [M4]	0.0134471	0.000969822	1	1	1	B4E8E0	0	1200.68	1.99834	High
	FALSE	High	EIEQAYDPVK		0.0142376	0.000969822	1	1	1	B4E8E0	0	1191.59	2.26185	High
	FALSE	High	LNATMEDIDLNLDDFQAR	1xOxidation [M5]	0.0447033	0.00253736	1	1	1	B4E8E0	0	2109.98	1.8171	High
	FALSE	High	YYFAAK		0.0569622	0.00358994	1	1	1	B4E8E0	0	762.382	1.98433	High
	FALSE	High	FGLSEGMVLAASATDEK		0.0610165	0.00386104	1	1	1	B4E8E0	0	1725.84	1.3162	High
	Master Protein	B4ECD4	Phosphomannomutase OS=Burkholderia cenocepacia (strain ATCC BAA-245 / DSM 16553 / LMG 16656 / NCTC 13227 / J2315 / CF5610) OX=216591 GN=BCAL3113 (manB) PE=4 SV=1	38.1466	14	14	14	1	464	50.5	5.3	32.6779	14
	Checked	Confidence	Sequence	Modifications	Qvality PEP	Qvality q-value	# Protein Groups	# Proteins	# PSMs	Master Protein Accessions	# Missed Cleavages	Theo. MH+ [Da]	XCorr Sequest HT	Confidence Sequest HT
	FALSE	High	FETGSGTYEAIDVADQYIAR		1.11187e-06	0	1	1	1	B4ECD4	0	2206.03	3.2986	High
	FALSE	High	LVVDAGNGVAGPLATR		0.000263698	0.000227641	1	1	1	B4ECD4	0	1509.84	2.95074	High
	FALSE	High	NPGAQIIYDVK		3.9621e-05	0.000227641	1	1	1	B4ECD4	0	1217.65	3.30342	High
	FALSE	High	FDGADEVVTIDGLR		0.000193409	0.000227641	1	1	1	B4ECD4	0	1506.74	2.68373	High
	FALSE	High	LSGPELVGALADGLR		0.000640194	0.000227641	1	1	1	B4ECD4	0	1467.82	2.40371	High
	FALSE	High	WYGFDDGLYTGAR		0.00042748	0.000227641	1	1	1	B4ECD4	0	1520.68	2.61766	High
	FALSE	High	VEYPDGFGLAR		0.00162331	0.000227641	1	1	1	B4ECD4	0	1223.61	2.06645	High
	FALSE	High	GAAIYGEQIQALYR		0.000154678	0.000227641	1	1	1	B4ECD4	0	1552.81	3.24832	High
	FALSE	High	FEAETQEGLKR		0.00451765	0.000227641	1	1	1	B4ECD4	1	1307.66	2.33997	High
	FALSE	High	AQGGDAVVVAR		7.00061e-05	0.000227641	1	1	1	B4ECD4	0	1042.56	2.40681	High
	FALSE	High	SSNTTPVVVMR	1xOxidation [M10]	0.0163034	0.000969822	1	1	1	B4ECD4	0	1206.61	1.75685	High
	FALSE	High	LQEILAK		0.015621	0.000969822	1	1	1	B4ECD4	0	814.503	1.77442	High
	FALSE	High	IQEDFR		0.0475887	0.00285387	1	1	1	B4ECD4	0	807.4	1.82717	High
	FALSE	High	ETGAPLAGEMSGHVFFK	1xOxidation [M10]	0.0979714	0.00623476	1	1	1	B4ECD4	0	1793.85	1.07104	High
	Master Protein	B4EEY9	ATP synthase subunit beta OS=Burkholderia cenocepacia (strain ATCC BAA-245 / DSM 16553 / LMG 16656 / NCTC 13227 / J2315 / CF5610) OX=216591 GN=BCAL0036 (atpD) PE=3 SV=1	38.1466	11	14	11	1	464	50.537	5.41	32.1003	11
	Checked	Confidence	Sequence	Modifications	Qvality PEP	Qvality q-value	# Protein Groups	# Proteins	# PSMs	Master Protein Accessions	# Missed Cleavages	Theo. MH+ [Da]	XCorr Sequest HT	Confidence Sequest HT
	FALSE	High	NTAKPISVPVGKPTLGR		1.32539e-05	0	1	1	1	B4EEY9	0	1735.02	3.1362	High
	FALSE	High	MPSAVGYQPTLAEEMGK		0.000359547	0.000227641	1	1	1	B4EEY9	0	1808.86	2.00371	High
	FALSE	High	QIDPNVIGEEHYSITR		3.4304e-05	0.000227641	1	1	2	B4EEY9	0	1870.93	2.32026	High
	FALSE	High	FTLAGTEVSALLGR		0.00170737	0.000227641	1	1	1	B4EEY9	0	1434.8	3.1598	High
	FALSE	High	APAFDELSPSTELLETGIK		0.000116775	0.000227641	1	1	1	B4EEY9	0	2018.03	3.06758	High
	FALSE	High	IMDVLGRPIDEAGPIDSDVTR		0.00011103	0.000227641	1	1	1	B4EEY9	0	2269.15	2.44241	High
	FALSE	High	IMDVLGRPIDEAGPIDSDVTR	1xOxidation [M2]	4.9895e-05	0.000227641	1	1	1	B4EEY9	0	2285.14	3.2899	High
	FALSE	High	VGLFGGAGVGK		0.0116558	0.000969822	1	1	1	B4EEY9	0	961.547	2.45383	High
	FALSE	High	EGNDFYHEMK	1xOxidation [M9]	0.0267906	0.00144346	1	1	1	B4EEY9	0	1285.52	1.98572	High
	FALSE	High	DIASLGIYPAVDPLDSTSR		0.0285471	0.00144346	1	1	1	B4EEY9	0	1990.01	1.97005	High
	FALSE	High	MPSAVGYQPTLAEEMGK	1xOxidation [M1]	0.0306309	0.00196964	1	1	1	B4EEY9	0	1824.85	1.79227	High
	FALSE	High	VALVYGQMNEPPGNR	1xOxidation [M8]	0.0779873	0.00481329	1	1	1	B4EEY9	0	1660.81	1.51291	High
	FALSE	High	FLSQPFHVAEVFTGSPGK		0.0880423	0.00507255	1	1	1	B4EEY9	0	1948	2.58708	High
	Master Protein	B4EBL4	Phosphoribosylformylglycinamidine synthase OS=Burkholderia cenocepacia (strain ATCC BAA-245 / DSM 16553 / LMG 16656 / NCTC 13227 / J2315 / CF5610) OX=216591 GN=BCAL1987 (purL) PE=3 SV=1	15.288	13	14	13	1	1354	145.774	5.53	30.9681	13
	Checked	Confidence	Sequence	Modifications	Qvality PEP	Qvality q-value	# Protein Groups	# Proteins	# PSMs	Master Protein Accessions	# Missed Cleavages	Theo. MH+ [Da]	XCorr Sequest HT	Confidence Sequest HT
	FALSE	High	VALEESGLSPR		1.62884e-06	0	1	1	1	B4EBL4	0	1157.62	3.30162	High
	FALSE	High	YPFNPNGSPAGITSVTTADGR		2.22031e-06	0	1	1	1	B4EBL4	0	2122.02	2.56603	High
	FALSE	High	IPVAVAHGEGYADFSQQGDIDR		1.0525e-05	0	1	1	1	B4EBL4	0	2345.12	2.88431	High
	FALSE	High	FSFVEVEK		0.00180877	0.000227641	1	1	1	B4EBL4	0	984.504	2.34502	High
	FALSE	High	EQGVNSHLETAYAFDR		0.00478546	0.000227641	1	1	2	B4EBL4	0	1836.85	1.83817	High
	FALSE	High	TPLAVIDAPASGR		0.000309025	0.000227641	1	1	1	B4EBL4	0	1267.7	3.47128	High
	FALSE	High	YVLAIAPADLPR		0.000334534	0.000227641	1	1	1	B4EBL4	0	1298.75	3.31724	High
	FALSE	High	MAVGEAITNIASAPIASLDK		0.000108655	0.000227641	1	1	1	B4EBL4	0	1972.04	2.10491	High
	FALSE	High	FFNAIQSLNAQDK		0.0062001	0.000227641	1	1	1	B4EBL4	0	1495.75	2.04008	High
	FALSE	High	SFLITIGDR		0.00177006	0.000227641	1	1	1	B4EBL4	0	1021.57	2.42337	High
	FALSE	High	LVDDEATGADEYPVDMPMEVLLGKPPR		0.00485485	0.000227641	1	1	1	B4EBL4	0	2957.43	1.94404	High
	FALSE	High	VETHNHPTAISPFPGAATGAGGEIR		0.0153998	0.000969822	1	1	1	B4EBL4	0	2487.24	2.42446	High
	FALSE	High	EIWSNEAQER		0.0267906	0.00144346	1	1	1	B4EBL4	0	1261.58	2.40588	High
	Master Protein	B4EET5	30S ribosomal protein S9 OS=Burkholderia cenocepacia (strain ATCC BAA-245 / DSM 16553 / LMG 16656 / NCTC 13227 / J2315 / CF5610) OX=216591 GN=BCAL3347 (rpsI) PE=3 SV=1	66.9231	6	14	6	1	130	14.308	10.81	30.5382	6
	Checked	Confidence	Sequence	Modifications	Qvality PEP	Qvality q-value	# Protein Groups	# Proteins	# PSMs	Master Protein Accessions	# Missed Cleavages	Theo. MH+ [Da]	XCorr Sequest HT	Confidence Sequest HT
	FALSE	High	VNVNGGGETGQAGAVR		1.76804e-05	0	1	1	3	B4EET5	0	1485.74	3.31319	High
	FALSE	High	GDIIVNGKPIADYFSR		3.01821e-07	0	1	1	2	B4EET5	0	1764.93	3.29529	High
	FALSE	High	ALIDYDATLKPSLSSAGFVTR		0.000204891	0.000227641	1	1	2	B4EET5	0	2225.18	3.13392	High
	FALSE	High	MIGNWNYGTGR	1xOxidation [M1]	0.000162683	0.000227641	1	1	1	B4EET5	0	1284.58	2.83255	High
	FALSE	High	QPLELTNHGQTFDIK		0.00685643	0.00043742	1	1	2	B4EET5	0	1740.89	2.14707	High
	FALSE	High	ETSLMIVR		0.024095	0.00129628	1	1	1	B4EET5	0	948.518	2.03829	High
	FALSE	High	ETSLMIVR	1xOxidation [M5]	0.0357498	0.0021012	1	1	3	B4EET5	0	964.513	1.668	High
	Master Protein	B4E8Z7	Isoleucine--tRNA ligase OS=Burkholderia cenocepacia (strain ATCC BAA-245 / DSM 16553 / LMG 16656 / NCTC 13227 / J2315 / CF5610) OX=216591 GN=BCAL2724 (ileS) PE=3 SV=1	16.9312	12	14	12	1	945	105.947	6.42	29.887	12
	Checked	Confidence	Sequence	Modifications	Qvality PEP	Qvality q-value	# Protein Groups	# Proteins	# PSMs	Master Protein Accessions	# Missed Cleavages	Theo. MH+ [Da]	XCorr Sequest HT	Confidence Sequest HT
	FALSE	High	IVDALNAAGSLLR		9.58406e-06	0	1	1	1	B4E8Z7	0	1312.76	2.75593	High
	FALSE	High	GLLTHGFTVDGEGR		9.46283e-08	0	1	1	2	B4E8Z7	0	1458.73	3.21413	High
	FALSE	High	TMNFVNEAEEIR		0.000351852	0.000227641	1	1	1	B4E8Z7	0	1452.68	2.34546	High
	FALSE	High	TMNFVNEAEEIR	1xOxidation [M2]	0.00167082	0.000227641	1	1	1	B4E8Z7	0	1468.67	3.17247	High
	FALSE	High	VEQSGIEAWQSLDPR		0.000341849	0.000227641	1	1	1	B4E8Z7	0	1714.84	2.5526	High
	FALSE	High	FVLITSAATVVK		5.36228e-05	0.000227641	1	1	1	B4E8Z7	0	1248.76	3.03845	High
	FALSE	High	VDDEAQESVDVAASK		0.000313514	0.000227641	1	1	1	B4E8Z7	0	1562.72	2.34206	High
	FALSE	High	LYTSAADSR		0.00201541	0.000227641	1	1	1	B4E8Z7	0	983.479	2.06757	High
	FALSE	High	AYATEQIEK		0.00179578	0.000227641	1	1	1	B4E8Z7	0	1052.53	2.33886	High
	FALSE	High	DQLQFPADLYLEGSDQHR		0.00700582	0.00043742	1	1	1	B4E8Z7	0	2132	1.76267	High
	FALSE	High	YPVNLLDTPFPMR	1xOxidation [M12]	0.00995732	0.000624031	1	1	1	B4E8Z7	0	1578.8	2.19883	High
	FALSE	High	AHGMTDSDFINPVMGDGR	1xOxidation [M4]	0.00940251	0.000624031	1	1	1	B4E8Z7	0	1935.83	1.74816	High
	FALSE	High	ELIGDDANLYEK		0.0569622	0.00358994	1	1	1	B4E8Z7	0	1379.67	1.65867	High
	Master Protein	B4EN24	Putative dienelactone hydrolase family protein OS=Burkholderia cenocepacia (strain ATCC BAA-245 / DSM 16553 / LMG 16656 / NCTC 13227 / J2315 / CF5610) OX=216591 GN=BCAM0906 PE=4 SV=1	48.4536	10	14	10	1	291	31.799	6.8	28.4573	10
	Checked	Confidence	Sequence	Modifications	Qvality PEP	Qvality q-value	# Protein Groups	# Proteins	# PSMs	Master Protein Accessions	# Missed Cleavages	Theo. MH+ [Da]	XCorr Sequest HT	Confidence Sequest HT
	FALSE	High	DQNITQASLANMR		9.95227e-08	0	1	1	1	B4EN24	0	1461.71	4.49298	High
	FALSE	High	DQNITQASLANMR	1xOxidation [M12]	5.18091e-07	0	1	1	1	B4EN24	0	1477.71	3.38997	High
	FALSE	High	VPVLGLYGEK		0.00533096	0.000227641	1	1	1	B4EN24	0	1074.62	2.89382	High
	FALSE	High	YPTIQALVDNIVSK		0.00366611	0.000227641	1	1	1	B4EN24	0	1560.86	2.8538	High
	FALSE	High	ESEIVVYPDAGHAFFADYRPSYVK		0.00326691	0.000227641	1	1	2	B4EN24	0	2760.33	1.74669	High
	FALSE	High	QVTEDLDATVAWAGK		0.00257534	0.000227641	1	1	1	B4EN24	0	1603.8	2.52295	High
	FALSE	High	SGDASVPAYR		0.00475114	0.000227641	1	1	1	B4EN24	0	1022.49	2.56671	High
	FALSE	High	AAVAWYGFVEGK		0.0101736	0.000624031	1	1	1	B4EN24	0	1297.66	2.91394	High
	FALSE	High	TDEMTPFNPVDHASLLK	1xOxidation [M4]	0.00981565	0.000624031	1	1	2	B4EN24	0	1930.92	2.07489	High
	FALSE	High	LGYLAIAPDLFAR		0.0685434	0.00460537	1	1	1	B4EN24	0	1419.8	2.56765	High
	FALSE	High	QAWLYAEHNPHVR		0.119378	0.00862302	1	1	1	B4EN24	0	1620.8	1.30712	High
	FALSE	High	TDEMTPFNPVDHASLLK		0.120945	0.00873717	1	1	1	B4EN24	0	1914.93	2.18063	High
	Master Protein	B4EBM1	Lon protease OS=Burkholderia cenocepacia (strain ATCC BAA-245 / DSM 16553 / LMG 16656 / NCTC 13227 / J2315 / CF5610) OX=216591 GN=BCAL1994 (lon) PE=2 SV=1	17.4721	13	14	13	1	807	89.209	6.44	25.583	13
	Checked	Confidence	Sequence	Modifications	Qvality PEP	Qvality q-value	# Protein Groups	# Proteins	# PSMs	Master Protein Accessions	# Missed Cleavages	Theo. MH+ [Da]	XCorr Sequest HT	Confidence Sequest HT
	FALSE	High	EGEIDVTEQAIR		5.47945e-05	0.000227641	1	1	1	B4EBM1	0	1359.68	3.04521	High
	FALSE	High	ELGEGEEGADLEELEKR		0.00295336	0.000227641	1	1	2	B4EBM1	1	1902.89	1.62774	High
	FALSE	High	VDGENLDTFLGVR		0.00248416	0.000227641	1	1	1	B4EBM1	0	1434.72	2.72006	High
	FALSE	High	ELGEGEEGADLEELEK		0.000723704	0.000227641	1	1	1	B4EBM1	0	1746.79	3.12948	High
	FALSE	High	ILEYLAVQQR		0.000129173	0.000227641	1	1	1	B4EBM1	0	1232.7	3.25965	High
	FALSE	High	EYYLNEQVK		0.00731436	0.00043742	1	1	1	B4EBM1	0	1185.58	2.1868	High
	FALSE	High	VNNDLSNAEQVLDEDHFGLEK		0.00832328	0.000624031	1	1	1	B4EBM1	0	2386.12	1.84944	High
	FALSE	High	AIVSQFDQYVK		0.019756	0.00129628	1	1	1	B4EBM1	0	1297.68	2.56499	High
	FALSE	High	LVLIPEENVK		0.0216657	0.00129628	1	1	1	B4EBM1	0	1153.68	2.38865	High
	FALSE	High	LSGYTEDEK		0.0676144	0.00445786	1	1	1	B4EBM1	0	1041.47	2.02535	High
	FALSE	High	TGSLGDVMK		0.0709187	0.00473322	1	1	1	B4EBM1	0	907.455	2.06509	High
	FALSE	High	VLVEGLQR		0.0960349	0.00595469	1	1	1	B4EBM1	0	913.547	2.19775	High
	FALSE	High	SPTPLPPEEEAK		0.108913	0.00750031	1	1	1	B4EBM1	0	1294.65	1.57259	High
	Master Protein	B4EDT5	Phasin-like protein OS=Burkholderia cenocepacia (strain ATCC BAA-245 / DSM 16553 / LMG 16656 / NCTC 13227 / J2315 / CF5610) OX=216591 GN=BCAL2206 (phaP) PE=4 SV=1	73.4043	10	13	10	1	188	19.745	6.18	42.3394	10
	Checked	Confidence	Sequence	Modifications	Qvality PEP	Qvality q-value	# Protein Groups	# Proteins	# PSMs	Master Protein Accessions	# Missed Cleavages	Theo. MH+ [Da]	XCorr Sequest HT	Confidence Sequest HT
	FALSE	High	QAVEIAETNFNAAAAVATK		7.61079e-06	0	1	1	2	B4EDT5	0	1918.99	4.18615	High
	FALSE	High	SALNAANTTYETVQK		2.45326e-09	0	1	1	2	B4EDT5	0	1610.8	3.84109	High
	FALSE	High	STLAEGQENAQR		2.96185e-06	0	1	1	1	B4EDT5	0	1303.62	3.53557	High
	FALSE	High	NAPAGSETAVAALK		6.91124e-07	0	1	1	1	B4EDT5	0	1299.69	3.43468	High
	FALSE	High	HLYEIASSTQAEFAK		0.000315783	0.000227641	1	1	1	B4EDT5	0	1694.84	2.51646	High
	FALSE	High	DAQELIALQASLSQPVAEK		3.90541e-05	0.000227641	1	1	2	B4EDT5	0	2011.07	4.39631	High
	FALSE	High	VQALVDNVAK		0.00371931	0.000227641	1	1	1	B4EDT5	0	1056.6	2.45111	High
	FALSE	High	VAEAQFEEQNKK		4.91811e-05	0.000227641	1	1	1	B4EDT5	1	1420.71	2.63384	High
	FALSE	High	ANLESLFGLTTK		6.8509e-05	0.000227641	1	1	1	B4EDT5	0	1293.7	3.12941	High
	FALSE	High	LIELNLQVVK		0.0127912	0.000969822	1	1	1	B4EDT5	0	1168.73	2.36538	High
	Master Protein	B4EDC2	Cell division coordinator CpoB OS=Burkholderia cenocepacia (strain ATCC BAA-245 / DSM 16553 / LMG 16656 / NCTC 13227 / J2315 / CF5610) OX=216591 GN=cpoB PE=3 SV=1	51.4056	10	13	10	1	249	27.421	9.09	41.4593	10
	Checked	Confidence	Sequence	Modifications	Qvality PEP	Qvality q-value	# Protein Groups	# Proteins	# PSMs	Master Protein Accessions	# Missed Cleavages	Theo. MH+ [Da]	XCorr Sequest HT	Confidence Sequest HT
	FALSE	High	SDNLSSQLSAAQR		8.54063e-06	0	1	1	1	B4EDC2	0	1376.68	3.39519	High
	FALSE	High	AADALVAIGTNQLEQGQK		1.99623e-08	0	1	1	2	B4EDC2	0	1826.96	4.54712	High
	FALSE	High	KTFEQVVSQYAGSNAAQTAQGK		7.08178e-06	0	1	1	1	B4EDC2	1	2313.15	3.63764	High
	FALSE	High	SKSDNLSSQLSAAQR		3.78391e-06	0	1	1	2	B4EDC2	1	1591.8	3.13294	High
	FALSE	High	TFEQVVSQYAGSNAAQTAQGK		6.67065e-12	0	1	1	2	B4EDC2	0	2185.05	4.79683	High
	FALSE	High	IDQLNQQVATLR		4.27691e-06	0	1	1	1	B4EDC2	0	1398.77	3.64806	High
	FALSE	High	GSTATWQGIVSK		0.000394881	0.000227641	1	1	1	B4EDC2	0	1234.64	3.13485	High
	FALSE	High	GENEDLTNR		0.00426477	0.000227641	1	1	1	B4EDC2	0	1047.47	2.39813	High
	FALSE	High	EYYQDLDTR		0.00108388	0.000227641	1	1	1	B4EDC2	0	1202.53	3.14225	High
	FALSE	High	FEPQQATIDGVEGTVQPGETDALSAAQQQFR		0.0589562	0.00371845	1	1	1	B4EDC2	0	3318.59	1.73111	High
	Master Protein	B4E6Q6	Periplasmic solute-binding protein OS=Burkholderia cenocepacia (strain ATCC BAA-245 / DSM 16553 / LMG 16656 / NCTC 13227 / J2315 / CF5610) OX=216591 GN=BCAL0334 PE=4 SV=1	46.6165	10	13	10	1	266	28.84	9.33	38.1195	10
	Checked	Confidence	Sequence	Modifications	Qvality PEP	Qvality q-value	# Protein Groups	# Proteins	# PSMs	Master Protein Accessions	# Missed Cleavages	Theo. MH+ [Da]	XCorr Sequest HT	Confidence Sequest HT
	FALSE	High	AINDALESLR		1.63334e-05	0	1	1	1	B4E6Q6	0	1101.59	3.52715	High
	FALSE	High	GTSGQLEGFDVDVANAVAGK		5.14372e-07	0	1	1	1	B4E6Q6	0	1934.95	4.20184	High
	FALSE	High	LGVTLGTNYDQMAR		4.97547e-06	0	1	1	1	B4E6Q6	0	1538.76	3.56163	High
	FALSE	High	EALDFSEPYTYSAAQLIQR		0.00278787	0.000227641	1	1	2	B4E6Q6	0	2202.07	2.87627	High
	FALSE	High	VGLEGTYPPFNSR		2.21047e-05	0.000227641	1	1	2	B4E6Q6	0	1436.72	3.75482	High
	FALSE	High	FDVIVNQVTITPQR		0.000755711	0.000227641	1	1	1	B4E6Q6	0	1629.9	3.25265	High
	FALSE	High	IEATLDDR		0.00265068	0.000227641	1	1	1	B4E6Q6	0	932.468	2.70272	High
	FALSE	High	AGAVLNGGK		0.00391167	0.000227641	1	1	1	B4E6Q6	0	786.447	2.59697	High
	FALSE	High	AINDALESLRK		0.000718503	0.000227641	1	1	1	B4E6Q6	1	1229.68	2.9448	High
	FALSE	High	TVPGIEVQTYPGAPEK		0.0123421	0.000969822	1	1	1	B4E6Q6	0	1685.87	2.21954	High
	FALSE	High	LGVTLGTNYDQMAR	1xOxidation [M12]	0.0151817	0.000969822	1	1	1	B4E6Q6	0	1554.76	2.25272	High
	Master Protein	B4EM05	Putative exported protein OS=Burkholderia cenocepacia (strain ATCC BAA-245 / DSM 16553 / LMG 16656 / NCTC 13227 / J2315 / CF5610) OX=216591 GN=BCAM2827 PE=4 SV=1	49.4949	7	13	7	1	198	21.312	9.61	37.1981	7
	Checked	Confidence	Sequence	Modifications	Qvality PEP	Qvality q-value	# Protein Groups	# Proteins	# PSMs	Master Protein Accessions	# Missed Cleavages	Theo. MH+ [Da]	XCorr Sequest HT	Confidence Sequest HT
	FALSE	High	TYAASLAQLGGQDAK		7.99575e-09	0	1	1	1	B4EM05	0	1493.76	4.88747	High
	FALSE	High	SQLATGGIDGLIAYLQK		4.47333e-08	0	1	1	2	B4EM05	0	1747.96	4.54453	High
	FALSE	High	AGGASGADALVQSTVTTPGDSQSVGYR		3.50535e-05	0.000227641	1	1	2	B4EM05	0	2552.22	3.07554	High
	FALSE	High	TAVEGTVNAMK		0.00203	0.000227641	1	1	1	B4EM05	0	1120.57	2.53548	High
	FALSE	High	TAVEGTVNAMK	1xOxidation [M10]	4.81295e-05	0.000227641	1	1	4	B4EM05	0	1136.56	3.23788	High
	FALSE	High	VTQVVEQR		0.000649495	0.000227641	1	1	1	B4EM05	0	958.532	2.523	High
	FALSE	High	QATPQQQQELYK		0.000449613	0.000227641	1	1	1	B4EM05	0	1461.73	2.09583	High
	FALSE	High	IAVGDAWK		0.108913	0.00750031	1	1	1	B4EM05	0	859.467	2.15412	High
	Master Protein	B4E6R2	Putative lipoprotein OS=Burkholderia cenocepacia (strain ATCC BAA-245 / DSM 16553 / LMG 16656 / NCTC 13227 / J2315 / CF5610) OX=216591 GN=BCAL0340 PE=4 SV=1	52.4038	9	13	9	1	208	21.521	9.44	36.1563	9
	Checked	Confidence	Sequence	Modifications	Qvality PEP	Qvality q-value	# Protein Groups	# Proteins	# PSMs	Master Protein Accessions	# Missed Cleavages	Theo. MH+ [Da]	XCorr Sequest HT	Confidence Sequest HT
	FALSE	High	AAAAPAAEAAASAAPTPPAAQK		2.11112e-06	0	1	1	4	B4E6R2	0	1903.99	3.48875	High
	FALSE	High	DTLGESALFPPETK		1.29705e-05	0	1	1	2	B4E6R2	0	1504.75	3.1014	High
	FALSE	High	IAQIQFAQNHYGQAIVAAQEALQR		3.72573e-09	0	1	1	1	B4E6R2	0	2668.4	4.70963	High
	FALSE	High	GSADPFGALR		0.000370068	0.000227641	1	1	1	B4E6R2	0	990.5	2.41568	High
	FALSE	High	QDASLAGDAK		0.00261274	0.000227641	1	1	1	B4E6R2	0	975.474	2.5302	High
	FALSE	High	SDAQALAK		0.00057455	0.000227641	1	1	1	B4E6R2	0	803.426	2.45475	High
	FALSE	High	IATQSLGELR		0.000187911	0.000227641	1	1	1	B4E6R2	0	1087.61	2.62995	High
	FALSE	High	GSADPFGALRN		0.0357498	0.0021012	1	1	1	B4E6R2	1	1104.54	2.41694	High
	FALSE	High	SLADADAVAK		0.0513586	0.00330369	1	1	1	B4E6R2	0	960.5	1.66655	High
	Master Protein	B4E7M0	Dihydrolipoyllysine-residue succinyltransferase component of 2-oxoglutarate dehydrogenase complex OS=Burkholderia cenocepacia (strain ATCC BAA-245 / DSM 16553 / LMG 16656 / NCTC 13227 / J2315 / CF5610) OX=216591 GN=BCAL1516 (sucB) PE=3 SV=1	34.3529	10	13	10	1	425	44.318	6	35.024	10
	Checked	Confidence	Sequence	Modifications	Qvality PEP	Qvality q-value	# Protein Groups	# Proteins	# PSMs	Master Protein Accessions	# Missed Cleavages	Theo. MH+ [Da]	XCorr Sequest HT	Confidence Sequest HT
	FALSE	High	AGAAEAAAGAAEVKPAAAPAAAAPAAQPAAATASSSAAASPAAAK		4.81556e-10	0	1	1	2	B4E7M0	0	3726.9	5.65787	High
	FALSE	High	NADQLSLAEIEK		0.000131996	0.000227641	1	1	1	B4E7M0	0	1330.68	2.71368	High
	FALSE	High	GLSTGDVAGSGR		6.32884e-05	0.000227641	1	1	1	B4E7M0	0	1076.53	3.15194	High
	FALSE	High	TAAAKPSLPEVK		0.00411394	0.000227641	1	1	1	B4E7M0	0	1211.7	2.76428	High
	FALSE	High	GDALAAGSAPK		2.70453e-05	0.000227641	1	1	1	B4E7M0	0	957.5	2.66537	High
	FALSE	High	VPASAATWLNDRPEQR		0.00270864	0.000227641	1	1	2	B4E7M0	0	1810.92	2.46051	High
	FALSE	High	VTKGDALAAGSAPK		0.0127912	0.000969822	1	1	1	B4E7M0	1	1285.71	2.52962	High
	FALSE	High	VPQLSESVSEATMLQWK		0.0402651	0.00241378	1	1	1	B4E7M0	0	1932.97	1.28434	High
	FALSE	High	EAVLSLVAMK	1xOxidation [M9]	0.0694844	0.00473322	1	1	1	B4E7M0	0	1076.6	2.00031	High
	FALSE	High	GLVVPILR		0.0806676	0.00481329	1	1	1	B4E7M0	0	866.582	1.90417	High
	FALSE	High	EAVLSLVAMK		0.108198	0.00750031	1	1	1	B4E7M0	0	1060.61	1.63361	High
	Master Protein	B4EEJ9	Carbamoyl-phosphate synthase large chain OS=Burkholderia cenocepacia (strain ATCC BAA-245 / DSM 16553 / LMG 16656 / NCTC 13227 / J2315 / CF5610) OX=216591 GN=BCAL1262 (carB) PE=3 SV=1	15.5904	12	13	12	1	1084	118.47	5.21	33.5841	12
	Checked	Confidence	Sequence	Modifications	Qvality PEP	Qvality q-value	# Protein Groups	# Proteins	# PSMs	Master Protein Accessions	# Missed Cleavages	Theo. MH+ [Da]	XCorr Sequest HT	Confidence Sequest HT
	FALSE	High	EKPVGVIVQYGGQTPLK		4.83413e-06	0	1	1	1	B4EEJ9	0	1813.02	2.85764	High
	FALSE	High	VSNDSPVLLDR		1.51981e-05	0	1	1	1	B4EEJ9	0	1214.64	3.29912	High
	FALSE	High	GLEVGVDGLDEK		0.000824034	0.000227641	1	1	1	B4EEJ9	0	1230.62	2.77599	High
	FALSE	High	STGEVMGVGQTFGEALFK	1xOxidation [M6]	0.00366611	0.000227641	1	1	1	B4EEJ9	0	1873.9	2.48002	High
	FALSE	High	QDIIYVLEVNPR		0.00461628	0.000227641	1	1	1	B4EEJ9	0	1458.8	2.56172	High
	FALSE	High	FGVELIGASPEAIDK		0.000103309	0.000227641	1	1	1	B4EEJ9	0	1545.82	3.58591	High
	FALSE	High	TLASLTFDELR		0.00248416	0.000227641	1	1	1	B4EEJ9	0	1265.67	2.464	High
	FALSE	High	FPTVDPVLGPEMR		0.000493804	0.000227641	1	1	1	B4EEJ9	0	1457.75	3.18253	High
	FALSE	High	SVGEVMAIGR		0.000309025	0.000227641	1	1	1	B4EEJ9	0	1018.53	2.49773	High
	FALSE	High	GTAAAIEAAGVPVK		2.8857e-05	0.000227641	1	1	1	B4EEJ9	0	1254.71	3.16654	High
	FALSE	High	STGEVMGVGQTFGEALFK		0.0121669	0.000969822	1	1	1	B4EEJ9	0	1857.91	2.11938	High
	FALSE	High	EIGVDTGGSNVQFSINPK		0.0144422	0.000969822	1	1	1	B4EEJ9	0	1861.93	2.59353	High
	FALSE	High	LPESGTVLLTVMDADKPK		0.0935074	0.00565736	1	1	1	B4EEJ9	0	1914.03	1.64101	High
	Master Protein	B4E8J8	Putative transglycosylase OS=Burkholderia cenocepacia (strain ATCC BAA-245 / DSM 16553 / LMG 16656 / NCTC 13227 / J2315 / CF5610) OX=216591 GN=BCAL0555 PE=4 SV=1	24.3077	11	13	11	1	650	71.972	8.13	33.28	11
	Checked	Confidence	Sequence	Modifications	Qvality PEP	Qvality q-value	# Protein Groups	# Proteins	# PSMs	Master Protein Accessions	# Missed Cleavages	Theo. MH+ [Da]	XCorr Sequest HT	Confidence Sequest HT
	FALSE	High	QVLTQPVEGAIFAETIPFNETR		0.000558212	0.000227641	1	1	1	B4E8J8	0	2460.28	2.26121	High
	FALSE	High	LAYEQNYTTLGGK		2.3756e-05	0.000227641	1	1	1	B4E8J8	0	1457.73	2.8545	High
	FALSE	High	IVDALGPRPVGFDQATSAPPLYLAR		0.00257534	0.000227641	1	1	1	B4E8J8	0	2624.42	3.4534	High
	FALSE	High	NDYLLVLGAR		0.000320369	0.000227641	1	1	1	B4E8J8	0	1133.63	2.94516	High
	FALSE	High	NDPDAAAGMLTTVAPSLTK		0.000261803	0.000227641	1	1	1	B4E8J8	0	1872.94	2.7992	High
	FALSE	High	NDPDAAAGMLTTVAPSLTK	1xOxidation [M9]	0.00125208	0.000227641	1	1	1	B4E8J8	0	1888.93	2.47108	High
	FALSE	High	VDAPDAPVQSFLQR		0.00171973	0.000227641	1	1	1	B4E8J8	0	1542.79	2.26698	High
	FALSE	High	GVGPDAASHQLALIALGR		7.05124e-05	0.000227641	1	1	2	B4E8J8	0	1745.97	3.49044	High
	FALSE	High	YDGQAIADR		0.000171102	0.000227641	1	1	1	B4E8J8	0	1008.47	2.70589	High
	FALSE	High	QLLAAAEYGK		0.00299625	0.000227641	1	1	1	B4E8J8	0	1063.58	2.24307	High
	FALSE	High	IPGFALAQR		0.0130683	0.000969822	1	1	1	B4E8J8	0	972.563	2.13293	High
	FALSE	High	NENVADAAR		0.0121669	0.000969822	1	1	1	B4E8J8	0	959.454	1.77895	High
	Master Protein	B4EAX8	Family M23 peptidase OS=Burkholderia cenocepacia (strain ATCC BAA-245 / DSM 16553 / LMG 16656 / NCTC 13227 / J2315 / CF5610) OX=216591 GN=BCAL1893 PE=4 SV=1	41.1371	9	13	8	1	299	30.618	9.45	31.6302	9
	Checked	Confidence	Sequence	Modifications	Qvality PEP	Qvality q-value	# Protein Groups	# Proteins	# PSMs	Master Protein Accessions	# Missed Cleavages	Theo. MH+ [Da]	XCorr Sequest HT	Confidence Sequest HT
	FALSE	High	IAEMGNSDADR	1xOxidation [M4]	1.1642e-05	0	1	1	1	B4EAX8	0	1194.51	2.50101	High
	FALSE	High	IAEMGNSDADR		1.48732e-05	0	1	1	1	B4EAX8	0	1178.51	2.77517	High
	FALSE	High	SGSLGTTATAQPAVPLGPPPPGFYR		0.000298083	0.000227641	1	1	2	B4EAX8	0	2439.27	3.14754	High
	FALSE	High	GYGNLIILK		0.00278787	0.000227641	2	2	4	B4EAX8; B4E5H3	0	990.598	2.49085	High
	FALSE	High	VVYSGNGLR		0.000336955	0.000227641	1	1	1	B4EAX8	0	964.521	2.35541	High
	FALSE	High	HDATYLTAYAHNR		3.93365e-05	0.000227641	1	1	1	B4EAX8	0	1532.72	3.71758	High
	FALSE	High	DIASWNNLANPNQIEVDQLLR		0.000446382	0.000227641	1	1	2	B4EAX8	0	2423.23	3.73017	High
	FALSE	High	GPVLNGFDDAK		0.0181407	0.00115486	1	1	1	B4EAX8	0	1132.56	2.39428	High
	FALSE	High	NKGVNIGGTAGEAVK		0.0492682	0.00317122	1	1	1	B4EAX8	1	1414.76	1.54362	High
	FALSE	High	QGKPVDPLK		0.0605991	0.00371845	1	1	1	B4EAX8	0	981.573	1.69717	High
	Master Protein	B4E7B8	Beta-ketoadipyl CoA thiolase OS=Burkholderia cenocepacia (strain ATCC BAA-245 / DSM 16553 / LMG 16656 / NCTC 13227 / J2315 / CF5610) OX=216591 GN=BCAL0407 (pcaF) PE=3 SV=1	35.5	11	13	7	1	400	41.985	6.58	29.5085	11
	Checked	Confidence	Sequence	Modifications	Qvality PEP	Qvality q-value	# Protein Groups	# Proteins	# PSMs	Master Protein Accessions	# Missed Cleavages	Theo. MH+ [Da]	XCorr Sequest HT	Confidence Sequest HT
	FALSE	High	LVTTALHQLER		1.49807e-05	0	1	1	1	B4E7B8	0	1280.73	3.25424	High
	FALSE	High	ADDLGAVPLK		1.54187e-05	0	2	2	1	B4EJR7; B4E7B8	0	998.552	3.35064	High
	FALSE	High	MSALLAGLPTAVPGTTLNR		0.000800599	0.000227641	1	1	1	B4E7B8	0	1883.04	2.81979	High
	FALSE	High	AQQDGTLAEEIVAVTIPQK		0.00090504	0.000227641	1	1	1	B4E7B8	0	2011.07	2.56362	High
	FALSE	High	QLYGVDSMPETAENVALDYDISR		0.00121647	0.000227641	1	1	1	B4E7B8	0	2586.2	2.08212	High
	FALSE	High	MLGVADDDPR		0.00461628	0.000227641	2	2	1	B4EJR7; B4E7B8	0	1088.5	2.44905	High
	FALSE	High	MLGVADDDPR	1xOxidation [M1]	0.00301792	0.000227641	2	2	1	B4EJR7; B4E7B8	0	1104.5	2.47888	High
	FALSE	High	KGDAIVVSR		0.00420379	0.000227641	1	1	1	B4E7B8	1	944.552	1.84371	High
	FALSE	High	VVGMATAGVEPR	1xOxidation [M4]	0.000243593	0.000227641	1	1	1	B4E7B8	0	1202.62	2.59833	High
	FALSE	High	VNPNGGAIALGHPLGASGAR		0.00012106	0.000227641	2	2	2	B4EJR7; B4E7B8	0	1828.98	2.27893	High
	FALSE	High	GDAIVVSR		0.00791547	0.00043742	1	1	1	B4E7B8	0	816.457	2.11684	High
	FALSE	High	ETSLEALAK		0.0326324	0.0021012	2	2	1	B4EJR7; B4E7B8	0	961.52	1.67237	High
	Master Protein	B4EAI2	3-oxoacyl-[acyl-carrier-protein] synthase 2 OS=Burkholderia cenocepacia (strain ATCC BAA-245 / DSM 16553 / LMG 16656 / NCTC 13227 / J2315 / CF5610) OX=216591 GN=BCAL2874 (fabF1) PE=3 SV=1	40	10	13	10	1	410	42.801	6.1	29.0912	10
	Checked	Confidence	Sequence	Modifications	Qvality PEP	Qvality q-value	# Protein Groups	# Proteins	# PSMs	Master Protein Accessions	# Missed Cleavages	Theo. MH+ [Da]	XCorr Sequest HT	Confidence Sequest HT
	FALSE	High	DSGLEVTEANAER		1.29705e-05	0	1	1	1	B4EAI2	0	1390.64	3.45062	High
	FALSE	High	IGVLVGSGIGGLPMIEDTHQTYVDR		3.56812e-09	0	1	1	1	B4EAI2	0	2627.35	3.38509	High
	FALSE	High	DAGLNADEVQYLNAHGTSTPLGDKNESDAVK		1.1642e-05	0	1	1	2	B4EAI2	1	3229.52	3.39932	High
	FALSE	High	IGVLVGSGIGGLPMIEDTHQTYVDR	1xOxidation [M14]	0.000469494	0.000227641	1	1	2	B4EAI2	0	2643.34	2.381	High
	FALSE	High	NNFGFGGTNGTLVFK		9.75216e-05	0.000227641	1	1	1	B4EAI2	0	1572.78	3.78821	High
	FALSE	High	DAGLNADEVQYLNAHGTSTPLGDK		0.000127324	0.000227641	1	1	1	B4EAI2	0	2486.18	3.09983	High
	FALSE	High	AAFGEHAYK		0.000362149	0.000227641	1	1	1	B4EAI2	0	993.479	2.53816	High
	FALSE	High	DGFVLGEGSGVMVLEEYEAAK		0.000336955	0.000227641	1	1	1	B4EAI2	0	2200.05	3.21843	High
	FALSE	High	IYAEVVGFGMTGDAYHMTAPNMDGPR	2xOxidation [M17; M22]	0.0126097	0.000969822	1	1	1	B4EAI2	0	2832.24	1.60023	High
	FALSE	High	GFSAEEYIPAK		0.0653436	0.00430959	1	1	1	B4EAI2	0	1211.59	1.88558	High
	FALSE	High	NDDPATASRPWDK		0.0733713	0.00481329	1	1	1	B4EAI2	0	1472.68	1.9449	High
	Master Protein	B4EF02	Bifunctional protein PutA OS=Burkholderia cenocepacia (strain ATCC BAA-245 / DSM 16553 / LMG 16656 / NCTC 13227 / J2315 / CF5610) OX=216591 GN=BCAL0042 (putA) PE=3 SV=1	15.9542	13	13	13	1	1310	140.004	6.35	28.1567	13
	Checked	Confidence	Sequence	Modifications	Qvality PEP	Qvality q-value	# Protein Groups	# Proteins	# PSMs	Master Protein Accessions	# Missed Cleavages	Theo. MH+ [Da]	XCorr Sequest HT	Confidence Sequest HT
	FALSE	High	ALAQSLVADGATESDAR		2.49847e-05	0.000227641	1	1	1	B4EF02	0	1674.83	3.16008	High
	FALSE	High	AAPMLADDALADAPAR	1xOxidation [M4]	0.000281376	0.000227641	1	1	1	B4EF02	0	1584.77	2.94175	High
	FALSE	High	LVTTNSEAGLSSALTR		0.000110232	0.000227641	1	1	1	B4EF02	0	1619.86	2.34741	High
	FALSE	High	LPANLQADVQALATK		0.00312866	0.000227641	1	1	1	B4EF02	0	1552.87	2.31636	High
	FALSE	High	AGGALYLQR		0.000318068	0.000227641	1	1	1	B4EF02	0	948.526	2.73238	High
	FALSE	High	LLENGANTSFVNR		0.00369261	0.000227641	1	1	1	B4EF02	0	1434.73	3.00474	High
	FALSE	High	EAGVPAGAVQLLPGTGETVGAALVADAR		0.0107735	0.000624031	1	1	1	B4EF02	0	2590.38	2.50836	High
	FALSE	High	ALFAGAAGEALVAALPASLK		0.00862727	0.000624031	1	1	1	B4EF02	0	1841.05	2.31526	High
	FALSE	High	LSTDVGPVIDAEAK		0.00832328	0.000624031	1	1	1	B4EF02	0	1414.74	2.14588	High
	FALSE	High	NLYGDERPNSMGLDLSNEHR	1xOxidation [M11]	0.0182702	0.00115486	1	1	1	B4EF02	0	2333.06	0.75341	High
	FALSE	High	ELVADPVDEASK		0.030416	0.00196964	1	1	1	B4EF02	0	1272.63	2.57934	High
	FALSE	High	GIYEGPGISIK		0.0362544	0.0021012	1	1	1	B4EF02	0	1133.62	2.10519	High
	FALSE	High	YSYDMLGEAATTEEDAQR		0.0769387	0.00481329	1	1	1	B4EF02	0	2049.87	1.12723	High
	Master Protein	B4E5E6	DNA-directed RNA polymerase subunit alpha OS=Burkholderia cenocepacia (strain ATCC BAA-245 / DSM 16553 / LMG 16656 / NCTC 13227 / J2315 / CF5610) OX=216591 GN=BCAL0260 (rpoA) PE=3 SV=1	37.8462	10	13	10	1	325	35.675	6.07	28.0671	10
	Checked	Confidence	Sequence	Modifications	Qvality PEP	Qvality q-value	# Protein Groups	# Proteins	# PSMs	Master Protein Accessions	# Missed Cleavages	Theo. MH+ [Da]	XCorr Sequest HT	Confidence Sequest HT
	FALSE	High	AENIYYIGDLIQR		0.00017234	0.000227641	1	1	2	B4E5E6	0	1567.81	3.07841	High
[truncated: 2,119 more rows]
